# Supplementary material for: Life without complex I: proteome analyses of an Arabidopsis mutant lacking the mitochondrial NADH dehydrogenase complex
Source: J Exp Bot. 2016 Apr 27;67(10):3079–93. doi: 10.1093/jxb/erw165 (PMC4867900; doi:10.1093/jxb/erw165)
Supplement: Supplementary Data [file supp_erw165_supplementary_tables_S1_S4.xlsx]

## Sheet: Supplemental Tab.1a
Supplemental Table 1a: Proteins of altered abundance in the ca1ca2 mutant as revealed by 2D IEF/SDS PAGE. Numbers of analyzed spots refer to Figure 1.
aSpot number in accordance with Fig. 1. Note: some spots include more than one protein.
bAccession numbers as given by TAIR (http://www.arabidopsis.org/).
cProteins are named according to the corresponding genes annotated at TAIR (www.arabidopsis.org).
dSubcellular localisation: mitochondrion (M), plastid (P), peroxisome (PX), endoplasmatic reticulum (ER), cytosol (C), nucleus (N), extracellular (EX), plasma membrane (PM).
eCalculated molecular mass of the identified protein as deduced from the corresponding gene. Note that in some cases mitochondrial targeting peptides (2–5 kDa) are removed from the proteins after import into mitochondria.
fProbability score for the protein identification based on mass spectrometry analysis and MASCOT search.
gNumber of matching peptides.
hUnique peptides out of the number of matching peptides.
iSequence coverage of a protein by identified peptides in %.
jFold change of differential proteins. lower abundant proteins in ca1ca2: fold change < 1; higher abundant proteins in ca1ca2: fold change > 1
kMean of noramlized spot volume of wt. Spot volumes were calculated on the basis of the master gels shown in Fig. 1 using the Delta 2D software (Decodon, Germany). Bolt numbers indicate higher abundance in wt.
lMean of noramlized spot volume of ca1ca2 mutants. Spot volumes were calculated on the basis of the master gels shown in Fig. 1 using the Delta 2D software (Decodon, Germany). Blot numbers indicate higher abundance in ca1ca2.
mp-values of mutant spot volume to wt spot volume.
Identity in Arabidopsis
											mean normalized spot volume
spota	Accessionb	Namec	functional context	localizationd	MW [kDa]e	Mascot Scoref	peptidesg	unique peptidesh	SC [%]i	fold changej	wt Col-0k	ca1ca2 mutantl	p -valuem
57	AT2G43090	Aconitase/3-isopropylmalate dehydratase protein (IPMI)	amino acid metabolism	P	26.8	352.97	28	8	39.4	-5.11	0.070	0.014	0.00082
67	AT5G65720	cysteine desulfurase (NFS1)	amino acid metabolism	M	50.3	606.683	68	13	41.1	-1.96	0.109	0.056	0.00946
102	AT3G22200	Gamma-aminobutyrate Transaminase (GABA-T)	amino acid metabolism	M	55.2	171.773	13	3	6.9	2.90	0.008	0.023	0.00027
47	AT5G18170	glutamate dehydrogenase 1 (GDH1)	amino acid metabolism	M	44.5	937.043	103	21	41.1	1.84	0.048	0.089	0.00511
48	AT5G18170	glutamate dehydrogenase 1 (GDH1)	amino acid metabolism	M	44.5	485.653	31	11	29.2	5.06	0.035	0.177	0.00216
59	AT3G17240	subunit of glycine decarboxylase complex (GDCL1)	amino acid metabolism	M	54.0	516.353	38	11	22.1	-2.49	0.171	0.068	0.00551
26	AT1G48030	subunit of glycine decarboxylase complex (GDCL2)	amino acid metabolism	M	54.0	160.874	8	3	6.5	-2.36	0.288	0.122	0.00007
49	AT1G16300	Glycerinaldehyde-3-phosphate dehydrogenase (GAPDH2)	carbon fixation	P	44.8	157.3	7	4	9.0	-4.14	0.032	0.008	0.00355
14	AT2G45290	Transketolase 2 (TKL2)	carbon fixation	P	79.9	288.48	11	6	9.7	-3.02	0.103	0.034	0.00188
15	AT2G45290	Transketolase 2 (TKL2)	carbon fixation	P	79.9	863.94	73	18	27.7	-6.62	0.051	0.008	0.00241
63	AT2G21170	triose phosphate isomerase (PDTPI)	carbon fixation	P	33.3	672.903	63	11	38.4	-3.17	0.040	0.013	0.00792
61	AT1G53000	3-deoxy-D-manno-octulosonate synthetase (CMP-KDO)	lipid metabolism	M	32.2	454.59	35	10	46.9	-1.78	0.071	0.040	0.00335
68	AT4G16800	enoyl-CoA hydratase	lipid metabolism	M	32.8	618.583	59	14	50.2	-2.72	0.115	0.042	0.00002
73	AT4G16800	enoyl-CoA hydratase	lipid metabolism	M	32.8	581.723	50	14	50.2	-2.18	0.071	0.032	0.00948
34	AT1G54000	GDSL-like Lipase/Acylhydrolase superfamily protein	lipid metabolism	EX	43.2	839.83	93	13	38.1	1.51	0.268	0.404	0.00433
38	AT5G27600	long-chain acyl-CoA synthetase (LACS7)	lipid metabolism	PX	77.3	556.02	55	12	15.9	-2.67	0.038	0.014	0.00144
105	AT2G44620	Mitochondrial acyl carrier protein 1 (MTACP-1)	lipid metabolism	M	13.7	117.74	9	3	23.0	-4.01	0.108	0.027	0.00011
106	AT1G65290	Mitochondrial acyl carrier protein 2 (MTACP2)	lipid metabolism	M	14.2	68.4	9	2	9.5	-3.04	0.219	0.072	0.0001
51	AT3G61530	pantothenate (vitamin B5) biosynthesis (PANB2)	lipid metabolism	M	37.3	394.375	32	10	32.8	-1.54	0.156	0.101	0.00973
82	AT4G17650	Polyketide cyclase / dehydrase and lipid transport protein	lipid metabolism	M, P	29.0	399.993	42	8	22.3	-2.18	0.057	0.026	0.00163
100	AT3G07480	2Fe-2S ferredoxin-like superfamily protein	misc	M, P	17.6	456.81	44	7	32.7	-9.16	0.222	0.024	0.00003
46	AT5G27660	Degradation of periplasmic proteins 14 (DEG14)	misc	M	46.0	237.38	15	6	16.8	-2.07	0.316	0.152	0.00648
2	AT4G39690	inner membrane Mfilin	misc	M	70.5	2074.66	174	39	54.2	2.44	0.215	0.525	0.0082
94	AT4G05450	Mitochondrial ferredoxin 1 (MFDX1)	misc	M	21.8	155.25	16	4	25.9	-14.02	0.023	0.002	0.00004
78	AT1G51390	NFU domain protein 5 (NFU5)	misc	M	30.0	486.093	51	8	44.4	-2.49	0.061	0.025	0.00431
36	AT1G06530	peroxisomal and mitochondrial division factor 2 (PMD2)	misc	M	36.1	1240.89	84	22	57.9	2.49	0.088	0.218	0.00207
99	AT1G67350	subunit of complex I (plant specific; P1)	oxidative phosphorylation	M	11.8	225.16	25	4	43.9	-5.19	0.163	0.031	0.00035
115	AT3G03070	subunit of complex I (13 kDa)	oxidative phosphorylation	M	12.2	259.82	41	5	48.2	-2.81	0.229	0.082	0.00805
103	AT5G67590	subunit of complex I (18 kDa)	oxidative phosphorylation	M	17.1	349	37	8	37.7	-6.80	0.079	0.012	0.003
64	AT4G02580	subunit of complex I (24 kDa)	oxidative phosphorylation	M	28.4	319.9	32	7	26.3	-3.83	0.043	0.011	0.00377
70	AT4G02580	subunit of complex I (24 kDa)	oxidative phosphorylation	M	28.4	515.03	65	9	31.8	-4.40	0.036	0.008	0.00998
71	AT4G02580	subunit of complex I (24 kDa)	oxidative phosphorylation	M	28.4	518.76	75	10	33.7	-5.65	0.236	0.042	0.00003
6	AT5G37510	subunit of complex I (75 kDa)	oxidative phosphorylation	M	81.1	1172.96	100	25	34.9	-4.33	0.040	0.010	0.00069
7	AT5G37510	subunit of complex I (75 kDa)	oxidative phosphorylation	M	81.1	673.698	52	16	23.5	-6.63	0.035	0.005	0.0008
16	AT5G37510	subunit of complex I (75 kDa)	oxidative phosphorylation	M	81.1	1643.21	159	33	49.5	-4.01	0.120	0.030	0.00119
17	AT5G37510	subunit of complex I (75 kDa)	oxidative phosphorylation	M	81.1	1610.87	147	35	43.6	-5.66	0.397	0.070	0.00015
108	AT5G47570	subunit of complex I (ASHI)	oxidative phosphorylation	M	13.2	100.77	6	3	18.4	-2.99	0.141	0.047	0.00018
80	AT5G52840	subunit of complex I (B13)	oxidative phosphorylation	M	19.2	500.28	26	10	40.8	-2.17	0.296	0.136	0.00139
92	AT5G08060	subunit of complex I (B14.5a)	oxidative phosphorylation	M	15.0	426.64	92	9	76.3	-9.67	0.163	0.017	0.00057
120	AT2G02050	subunit of complex I (B18)	oxidative phosphorylation	M	11.7	560.42	90	11	85.4	-3.47	0.122	0.035	0.00129
101	AT4G34700	subunit of complex I (B22)	oxidative phosphorylation	M	13.6	483.64	47	10	63.2	-4.01	0.039	0.009	0.00733
72	AT1G19580	subunit of complex I (CA1)	oxidative phosphorylation	M	30.0	305.28	30	6	36.4	-2.41	0.107	0.044	0.00409
69	AT1G47260	subunit of complex I (CA2)	oxidative phosphorylation	M	30.0	626.79	72	12	50.0	-34.99	0.048	0.001	0.00153
74	AT1G47260	subunit of complex I (CA2)	oxidative phosphorylation	M	30.0	633.03	73	14	57.6	-3.19	0.046	0.014	0.00355
66	AT5G66510	subunit of complex I (CA3)	oxidative phosphorylation	M	27.8	450.14	41	8	40.3	-2.34	0.174	0.074	0.00135
114	AT2G42310	subunit of complex I (ESSS-1)	oxidative phosphorylation	M	12.6	324.54	32	9	49.1	-1.78	0.138	0.078	0.00039
55	AT1G79010	subunit of complex I (TYKY-1)	oxidative phosphorylation	M	25.5	648.9	102	17	57.7	-2.88	0.317	0.081	0.00259
56	AT1G79010	subunit of complex I (TYKY-1)	oxidative phosphorylation	M	25.5	556.38	75	15	19.5	-1.62	0.070	0.043	0.00804
58	AT1G79010	subunit of complex I (TYKY-1)	oxidative phosphorylation	M	25.5	355.66	41	10	37.4	-2.88	0.025	0.009	0.00548
12	AT5G66760	subunit of complex II (SDH1-1)	oxidative phosphorylation	M	69.6	199.69	11	6	9.6	1.57	0.058	0.090	0.00096
13	AT5G66760	subunit of complex II (SDH1-1)	oxidative phosphorylation	M	69.6	769.843	64	16	34.5	1.66	0.120	0.200	0.00297
76	AT5G40650	subunit of complex II (SDH2-2)	oxidative phosphorylation	M	31.1	422.2	40	10	40.7	-3.54	0.023	0.007	0.00428
77	AT5G13430	subunit of complex III (FeS protein)	oxidative phosphorylation	M	29.6	387.15	31	9	30.9	-2.09	0.041	0.020	0.00149
53	AT3G27240	subunit of complex III (cytochromec1-2)	oxidative phosphorylation	M	33.6	140.38	8	4	19.5	-10.01	0.011	0.001	0.00645
22	AT1G51980	subunit of complex III (MPPalpha-1)	oxidative phosphorylation	M	54.4	686.14	72	15	30.2	-4.78	0.046	0.010	0.00089
37	AT3G02090	subunit of complex III (MPPbeta)	oxidative phosphorylation	M	59.1	247.423	15	6	10.9	-2.54	0.062	0.025	0.00252
119	AT1G15120	subunit of complex III (QCR6-1)	oxidative phosphorylation	M	8.0	280.83	40	5	46.4	1.88	0.284	0.533	0.00548
98	AT1G80230	subunit of complex IV (subunit 5b)	oxidative phosphorylation	M	18.6	534.37	71	10	48.0	2.33	0.045	0.106	0.0008
111	AT4G28060	subunit of complex IV (subunit 6b)	oxidative phosphorylation	M	9.2	390.903	52	9	85.9	1.98	0.104	0.207	0.00148
35	AT1G22450	subunit of complex IV (COX6B)	oxidative phosphorylation	M	21.2	1078.73	103	18	95.3	1.81	0.380	0.687	0.00205
90	ATMG01190	subunit of complex V (alpha-1)	oxidative phosphorylation	M	55.0	406.26	33	9	13.6	-1.79	0.037	0.021	0.00902
117	ATMG01190	subunit of complex V (alpha-1)	oxidative phosphorylation	M	55.0	164.2	13	5	9.5	1.55	0.229	0.356	0.00323
28	AT2G07698	subunit of complex V (alpha-2)	oxidative phosphorylation	M	85.9	83.41	3	3	3.6	-3.79	0.144	0.038	0.00066
54	AT3G52300	subunit of complex V (subunit d)	oxidative phosphorylation	M	19.6	716.555	55	17	77.4	-3.10	0.039	0.013	0.00202
79	AT3G52300	subunit of complex V (subunit d)	oxidative phosphorylation	M	19.6	526.973	33	14	58.3	-204.92	0.008	0.000	0.0035
81	AT3G52300	subunit of complex V (subunit d)	oxidative phosphorylation	M	19.6	323.89	21	9	52.4	1.74	0.467	0.814	0.00376
21	AT5G08670	subunit of complex V (beta)	oxidative phosphorylation	M	59.6	1350.64	157	25	50.4	-1.60	0.483	0.302	0.00028
32	AT5G04130	DNA GYRASE B2 (GYRB2)	processing of nucleic acids	M	56.8	830.143	82	17	28.9	2.80	0.008	0.022	0.0061
86	AT5G47870	organellar DNA-binding protein 2 (ODB2)	processing of nucleic acids	P	21.4	416.94	46	10	42.2	-2.41	0.039	0.016	0.00692
83	AT2G35240	plastid developmental protein DAG, putative (MORF5)	processing of nucleic acids	M	26.4	466.44	52	9	38.8	1.62	0.077	0.125	0.00419
9	AT5G14580	polyribonucleotide nucleotidyltransferase, putative	processing of nucleic acids	M	107.7	1039.35	68	23	24.6	4.00	0.006	0.023	0.00493
10	AT5G14580	polyribonucleotide nucleotidyltransferase, putative	processing of nucleic acids	M	107.7	1798.21	134	36	40.7	6.68	0.004	0.025	0.00393
93	AT1G15220	cytochrome c maturation protein (CCMH) OXPHOS assembly	protein folding & processing	M	17.9	390.153	31	8	57.2	6.72	0.006	0.039	0.00383
11	AT4G37910	heat shock protein 70-1 (mtHSC70-1)	protein folding & processing	M	73.0	505.286	17	9	15.7	-1.74	0.137	0.078	0.00872
5	AT5G65620	organellar oligopeptidase (OOP)	protein folding & processing	P	88.7	273.295	26	7	8.7	-3.03	0.031	0.010	0.00039
75	AT5G40770	prohibitin 3 (ATPHB3)	protein folding & processing	M	30.4	821.433	92	16	55.2	2.08	0.095	0.197	0.00961
24	AT4G27585	Stomatin like protein 1 (SLP1)	protein folding & processing	M	45.0	1212.32	113	25	51.6	3.52	0.021	0.075	0.00399
25	AT4G27585	Stomatin like protein 1 (SLP1)	protein folding & processing	M	45.0	810.31	67	17	47.7	4.00	0.006	0.023	0.00329
33	AT1G66270	beta glucosidase 21 (BGLU21)	stress response	ER	59.6	589.06	54	12	23.1	2.54	0.062	0.158	0.00253
84	AT1G66270	beta glucosidase 21 (BGLU21)	stress response	ER	59.6	181.98	13	4	7.4	1.99	0.019	0.038	0.00439
20	AT3G09260	beta glucosidase 22 (BGLU22)	stress response	ER	59.7	838.45	91	18	30.5	6.00	0.022	0.129	0.00394
87	AT1G66280	beta glucosidase 22 (BGLU22)	stress response	ER	59.7	581.42	59	12	14.5	3.49	0.016	0.055	0.00974
19	AT3G09260	beta glucosidase 23 (BGLU23)	stress response	ER	59.7	367.66	32	9	20.6	8.55	0.011	0.092	0.00032
88	AT3G09260	beta glucosidase 23 (BGLU23)	stress response	ER	59.7	505.32	54	11	14.7	2.46	0.028	0.069	0.00842
23	AT4G23100	Glutamate-cysteine ligase (GSH1)	stress response	P	58.5	589.558	82	13	23.2	-4.01	0.038	0.010	0.00355
3	AT3G16460	Mannose-binding lectin superfamily protein (JAL34)	stress response	C	72.4	1257.28	101	23	40.6	2.15	0.054	0.116	0.00599
4	AT3G16460	Mannose-binding lectin superfamily protein (JAL34)	stress response	C	72.4	1324.09	108	23	40.6	2.14	0.092	0.196	0.00023
85	AT3G06050	peroxiredoxin IIF (PRXIIF)	stress response	M	21.4	702.28	61	11	55.7	-1.54	0.151	0.098	0.00183
60	AT3G16420	PYK10-binding protein 1 (PBP1)	stress response	C	32.1	500.2	33	9	29.9	2.54	0.020	0.051	0.00058
62	AT3G16420	PYK10-binding protein 1 (PBP1)	stress response	C	32.1	696.353	48	10	29.5	1.63	0.254	0.415	0.00193
29	AT2G44350	citrate synthase 4 (CYS4)	TCA cycle	M	52.6	127.8	4	3	6.6	-2.13	0.342	0.161	0.00159
30	AT5G55070	E2 of oxogluterate dehydrogenase complex	TCA cycle	M	50.1	456.083	39	12	22.6	2.27	0.028	0.065	0.00672
42	AT3G15020	malate dehydrogenase 2 (MMDH2)	TCA cycle	M	35.9	263.82	16	4	9.7	-1.96	0.090	0.046	0.00465
44	AT1G01090	subunit of pyruvate dehydrogenase complex (E1 alpha)	TCA cycle	P, M	47.1	583.943	32	13	32.5	-4.03	0.086	0.021	0.00987
52	AT5G08300	Succinyl-CoA ligase, alpha subunit	TCA cycle	M	36.1	467.403	37	11	33.4	-3.19	0.459	0.161	0.00074
118	AT2G29530	TIM10 of TIM complex	transport	M	9.3	272.44	30	5	57.8	-2.46	0.076	0.031	0.00128
91	AT1G72750	TIM23 of TIM complex	transport	M	19.9	397.51	45	6	39.4	2.63	0.024	0.063	0.00479
110	AT3G46560	TIM9 of TIM complex	transport	M	10.7	503.49	173	8	78.5	2.38	0.242	0.577	0.00191
116	AT3G46560	TIM9 of TIM complex	transport	M	10.7	231.01	19	5	62.4	2.16	0.024	0.051	0.00544
113	AT5G50810	translocase of inner membrane 8 (TIM8)	transport	M	8.7	571.05	295	9	94.8	1.86	0.151	0.281	0.00418
39	AT1G50400	unknown	transport	M	34.5	503.61	30	11	53.2	-2.30	0.183	0.079	0.00787
89	AT3G01280	voltage denpendent anion channel 1 (VDAC1)	transport	M	29.4	732.12	74	18	55.1	1.67	0.369	0.617	0.00046
95	AT1G22520	Domain of unknown function (DUF543)	uncharacterised	C	10.4	210	7	2	29.3	-2.01	0.040	0.020	0.00236
109	AT1G22520	Domain of unknown function (DUF543)	uncharacterised	C	10.4	202.35	14	2	29.3	1.96	0.022	0.044	0.0082
107	AT2G44525	Protein of unknown function (DUF498/DUF598)	uncharacterised	M	19.0	307.37	24	6	35.9	-1.64	0.056	0.034	0.00112
97	AT1G72170	unknown	uncharacterised	M	10.7	316.76	35	4	43.1	2.07	0.034	0.071	0.00673

## Sheet: Supplemental Table 1b
Supplemental Table 1b (short version of table 1a): Proteins of altered abundance in the ca1ca2 mutant as revealed by 2D IEF/SDS PAGE. Numbers of analyzed spots refer to Figure 1.
aSpot number in accordance with Fig. 1. Note: some spots include more than one protein.
bAccession numbers as given by TAIR (http://www.arabidopsis.org/).
cProteins are named according to the corresponding genes annotated at TAIR (www.arabidopsis.org).
dFold change of differential proteins. lower abundant proteins in ca1ca2: fold change < 1; higher abundant proteins in ca1ca2: fold change > 1
eMean of noramlized spot volume of wt. Spot volumes were calculated on the basis of the master gels shown in Fig. 1 using the Delta 2D software (Decodon, Germany). Bolt numbers indicate higher abundance in wt.
fMean of noramlized spot volume of ca1ca2 mutants. Spot volumes were calculated on the basis of the master gels shown in Fig. 1 using the Delta 2D software (Decodon, Germany). Blot numbers indicate higher abundance in ca1ca2.
gp-values of mutant spot volume to wt spot volume.
Identity in Arabidopsis
					mean normalized spot volume
spota	Accessionb	Namec	functional context	fold changed	wt Col-0e	ca1ca2 mutantf	p -valueg
57	AT2G43090	Aconitase/3-isopropylmalate dehydratase protein (IPMI)	amino acid metabolism	-5.11	0.070	0.014	0.00082
67	AT5G65720	cysteine desulfurase (NFS1)	amino acid metabolism	-1.96	0.109	0.056	0.00946
102	AT3G22200	Gamma-aminobutyrate Transaminase (GABA-T)	amino acid metabolism	2.90	0.008	0.023	0.00027
47	AT5G18170	glutamate dehydrogenase 1 (GDH1)	amino acid metabolism	1.84	0.048	0.089	0.00511
48	AT5G18170	glutamate dehydrogenase 1 (GDH1)	amino acid metabolism	5.06	0.035	0.177	0.00216
59	AT3G17240	subunit of glycine decarboxylase complex (GDCL1)	amino acid metabolism	-2.49	0.171	0.068	0.00551
26	AT1G48030	subunit of glycine decarboxylase complex (GDCL2)	amino acid metabolism	-2.36	0.288	0.122	0.00007
49	AT1G16300	Glycerinaldehyde-3-phosphate dehydrogenase (GAPDH2)	carbon fixation	-4.14	0.032	0.008	0.00355
14	AT2G45290	Transketolase 2 (TKL2)	carbon fixation	-3.02	0.103	0.034	0.00188
15	AT2G45290	Transketolase 2 (TKL2)	carbon fixation	-6.62	0.051	0.008	0.00241
63	AT2G21170	triose phosphate isomerase (PDTPI)	carbon fixation	-3.17	0.040	0.013	0.00792
61	AT1G53000	3-deoxy-D-manno-octulosonate synthetase (CMP-KDO)	lipid metabolism	-1.78	0.071	0.040	0.00335
68	AT4G16800	enoyl-CoA hydratase	lipid metabolism	-2.72	0.115	0.042	0.00002
73	AT4G16800	enoyl-CoA hydratase	lipid metabolism	-2.18	0.071	0.032	0.00948
34	AT1G54000	GDSL-like Lipase/Acylhydrolase superfamily protein	lipid metabolism	1.51	0.268	0.404	0.00433
38	AT5G27600	long-chain acyl-CoA synthetase (LACS7)	lipid metabolism	-2.67	0.038	0.014	0.00144
105	AT2G44620	Mitochondrial acyl carrier protein 1 (MTACP-1)	lipid metabolism	-4.01	0.108	0.027	0.00011
106	AT1G65290	Mitochondrial acyl carrier protein 2 (MTACP2)	lipid metabolism	-3.04	0.219	0.072	0.0001
51	AT3G61530	pantothenate (vitamin B5) biosynthesis (PANB2)	lipid metabolism	-1.54	0.156	0.101	0.00973
82	AT4G17650	Polyketide cyclase / dehydrase and lipid transport protein	lipid metabolism	-2.18	0.057	0.026	0.00163
100	AT3G07480	2Fe-2S ferredoxin-like superfamily protein	misc	-9.16	0.222	0.024	0.00003
46	AT5G27660	Degradation of periplasmic proteins 14 (DEG14)	misc	-2.07	0.316	0.152	0.00648
2	AT4G39690	inner membrane Mfilin	misc	2.44	0.215	0.525	0.0082
94	AT4G05450	Mitochondrial ferredoxin 1 (MFDX1)	misc	-14.02	0.023	0.002	0.00004
78	AT1G51390	NFU domain protein 5 (NFU5)	misc	-2.49	0.061	0.025	0.00431
36	AT1G06530	peroxisomal and mitochondrial division factor 2 (PMD2)	misc	2.49	0.088	0.218	0.00207
99	AT1G67350	subunit of complex I (plant specific; P1)	oxidative phosphorylation	-5.19	0.163	0.031	0.00035
115	AT3G03070	subunit of complex I (13 kDa)	oxidative phosphorylation	-2.81	0.229	0.082	0.00805
103	AT5G67590	subunit of complex I (18 kDa)	oxidative phosphorylation	-6.80	0.079	0.012	0.003
64	AT4G02580	subunit of complex I (24 kDa)	oxidative phosphorylation	-3.83	0.043	0.011	0.00377
70	AT4G02580	subunit of complex I (24 kDa)	oxidative phosphorylation	-4.40	0.036	0.008	0.00998
71	AT4G02580	subunit of complex I (24 kDa)	oxidative phosphorylation	-5.65	0.236	0.042	0.00003
6	AT5G37510	subunit of complex I (75 kDa)	oxidative phosphorylation	-4.33	0.040	0.010	0.00069
7	AT5G37510	subunit of complex I (75 kDa)	oxidative phosphorylation	-6.63	0.035	0.005	0.0008
16	AT5G37510	subunit of complex I (75 kDa)	oxidative phosphorylation	-4.01	0.120	0.030	0.00119
17	AT5G37510	subunit of complex I (75 kDa)	oxidative phosphorylation	-5.66	0.397	0.070	0.00015
108	AT5G47570	subunit of complex I (ASHI)	oxidative phosphorylation	-2.99	0.141	0.047	0.00018
80	AT5G52840	subunit of complex I (B13)	oxidative phosphorylation	-2.17	0.296	0.136	0.00139
92	AT5G08060	subunit of complex I (B14.5a)	oxidative phosphorylation	-9.67	0.163	0.017	0.00057
120	AT2G02050	subunit of complex I (B18)	oxidative phosphorylation	-3.47	0.122	0.035	0.00129
101	AT4G34700	subunit of complex I (B22)	oxidative phosphorylation	-4.01	0.039	0.009	0.00733
72	AT1G19580	subunit of complex I (CA1)	oxidative phosphorylation	-2.41	0.107	0.044	0.00409
69	AT1G47260	subunit of complex I (CA2)	oxidative phosphorylation	-34.99	0.048	0.001	0.00153
74	AT1G47260	subunit of complex I (CA2)	oxidative phosphorylation	-3.19	0.046	0.014	0.00355
66	AT5G66510	subunit of complex I (CA3)	oxidative phosphorylation	-2.34	0.174	0.074	0.00135
114	AT2G42310	subunit of complex I (ESSS-1)	oxidative phosphorylation	-1.78	0.138	0.078	0.00039
55	AT1G79010	subunit of complex I (TYKY-1)	oxidative phosphorylation	-2.88	0.317	0.081	0.00259
56	AT1G79010	subunit of complex I (TYKY-1)	oxidative phosphorylation	-1.62	0.070	0.043	0.00804
58	AT1G79010	subunit of complex I (TYKY-1)	oxidative phosphorylation	-2.88	0.025	0.009	0.00548
12	AT5G66760	subunit of complex II (SDH1-1)	oxidative phosphorylation	1.57	0.058	0.090	0.00096
13	AT5G66760	subunit of complex II (SDH1-1)	oxidative phosphorylation	1.66	0.120	0.200	0.00297
76	AT5G40650	subunit of complex II (SDH2-2)	oxidative phosphorylation	-3.54	0.023	0.007	0.00428
77	AT5G13430	subunit of complex III (FeS protein)	oxidative phosphorylation	-2.09	0.041	0.020	0.00149
53	AT3G27240	subunit of complex III (cytochromec1-2)	oxidative phosphorylation	-10.01	0.011	0.001	0.00645
22	AT1G51980	subunit of complex III (MPPalpha-1)	oxidative phosphorylation	-4.78	0.046	0.010	0.00089
37	AT3G02090	subunit of complex III (MPPbeta)	oxidative phosphorylation	-2.54	0.062	0.025	0.00252
119	AT1G15120	subunit of complex III (QCR6-1)	oxidative phosphorylation	1.88	0.284	0.533	0.00548
98	AT1G80230	subunit of complex IV (subunit 5b)	oxidative phosphorylation	2.33	0.045	0.106	0.0008
111	AT4G28060	subunit of complex IV (subunit 6b)	oxidative phosphorylation	1.98	0.104	0.207	0.00148
35	AT1G22450	subunit of complex IV (COX6B)	oxidative phosphorylation	1.81	0.380	0.687	0.00205
90	ATMG01190	subunit of complex V (alpha-1)	oxidative phosphorylation	-1.79	0.037	0.021	0.00902
117	ATMG01190	subunit of complex V (alpha-1)	oxidative phosphorylation	1.55	0.229	0.356	0.00323
28	AT2G07698	subunit of complex V (alpha-2)	oxidative phosphorylation	-3.79	0.144	0.038	0.00066
54	AT3G52300	subunit of complex V (subunit d)	oxidative phosphorylation	-3.10	0.039	0.013	0.00202
79	AT3G52300	subunit of complex V (subunit d)	oxidative phosphorylation	-204.92	0.008	0.000	0.0035
81	AT3G52300	subunit of complex V (subunit d)	oxidative phosphorylation	1.74	0.467	0.814	0.00376
21	AT5G08670	subunit of complex V (beta)	oxidative phosphorylation	-1.60	0.483	0.302	0.00028
32	AT5G04130	DNA GYRASE B2 (GYRB2)	processing of nucleic acids	2.80	0.008	0.022	0.0061
86	AT5G47870	organellar DNA-binding protein 2 (ODB2)	processing of nucleic acids	-2.41	0.039	0.016	0.00692
83	AT2G35240	plastid developmental protein DAG, putative (MORF5)	processing of nucleic acids	1.62	0.077	0.125	0.00419
9	AT5G14580	polyribonucleotide nucleotidyltransferase, putative	processing of nucleic acids	4.00	0.006	0.023	0.00493
10	AT5G14580	polyribonucleotide nucleotidyltransferase, putative	processing of nucleic acids	6.68	0.004	0.025	0.00393
93	AT1G15220	cytochrome c maturation protein (CCMH) OXPHOS assembly	protein folding & processing	6.72	0.006	0.039	0.00383
11	AT4G37910	heat shock protein 70-1 (mtHSC70-1)	protein folding & processing	-1.74	0.137	0.078	0.00872
5	AT5G65620	organellar oligopeptidase (OOP)	protein folding & processing	-3.03	0.031	0.010	0.00039
75	AT5G40770	prohibitin 3 (ATPHB3)	protein folding & processing	2.08	0.095	0.197	0.00961
24	AT4G27585	Stomatin like protein 1 (SLP1)	protein folding & processing	3.52	0.021	0.075	0.00399
25	AT4G27585	Stomatin like protein 1 (SLP1)	protein folding & processing	4.00	0.006	0.023	0.00329
33	AT1G66270	beta glucosidase 21 (BGLU21)	stress response	2.54	0.062	0.158	0.00253
84	AT1G66270	beta glucosidase 21 (BGLU21)	stress response	1.99	0.019	0.038	0.00439
20	AT3G09260	beta glucosidase 22 (BGLU22)	stress response	6.00	0.022	0.129	0.00394
87	AT1G66280	beta glucosidase 22 (BGLU22)	stress response	3.49	0.016	0.055	0.00974
19	AT3G09260	beta glucosidase 23 (BGLU23)	stress response	8.55	0.011	0.092	0.00032
88	AT3G09260	beta glucosidase 23 (BGLU23)	stress response	2.46	0.028	0.069	0.00842
23	AT4G23100	Glutamate-cysteine ligase (GSH1)	stress response	-4.01	0.038	0.010	0.00355
3	AT3G16460	Mannose-binding lectin superfamily protein (JAL34)	stress response	2.15	0.054	0.116	0.00599
4	AT3G16460	Mannose-binding lectin superfamily protein (JAL34)	stress response	2.14	0.092	0.196	0.00023
85	AT3G06050	peroxiredoxin IIF (PRXIIF)	stress response	-1.54	0.151	0.098	0.00183
60	AT3G16420	PYK10-binding protein 1 (PBP1)	stress response	2.54	0.020	0.051	0.00058
62	AT3G16420	PYK10-binding protein 1 (PBP1)	stress response	1.63	0.254	0.415	0.00193
29	AT2G44350	citrate synthase 4 (CYS4)	TCA cycle	-2.13	0.342	0.161	0.00159
30	AT5G55070	E2 of oxogluterate dehydrogenase complex	TCA cycle	2.27	0.028	0.065	0.00672
42	AT3G15020	malate dehydrogenase 2 (MMDH2)	TCA cycle	-1.96	0.090	0.046	0.00465
44	AT1G01090	subunit of pyruvate dehydrogenase complex (E1 alpha)	TCA cycle	-4.03	0.086	0.021	0.00987
52	AT5G08300	Succinyl-CoA ligase, alpha subunit	TCA cycle	-3.19	0.459	0.161	0.00074
118	AT2G29530	TIM10 of TIM complex	transport	-2.46	0.076	0.031	0.00128
91	AT1G72750	TIM23 of TIM complex	transport	2.63	0.024	0.063	0.00479
110	AT3G46560	TIM9 of TIM complex	transport	2.38	0.242	0.577	0.00191
116	AT3G46560	TIM9 of TIM complex	transport	2.16	0.024	0.051	0.00544
113	AT5G50810	translocase of inner membrane 8 (TIM8)	transport	1.86	0.151	0.281	0.00418
39	AT1G50400	unknown	transport	-2.30	0.183	0.079	0.00787
89	AT3G01280	voltage denpendent anion channel 1 (VDAC1)	transport	1.67	0.369	0.617	0.00046
95	AT1G22520	Domain of unknown function (DUF543)	uncharacterised	-2.01	0.040	0.020	0.00236
109	AT1G22520	Domain of unknown function (DUF543)	uncharacterised	1.96	0.022	0.044	0.0082
107	AT2G44525	Protein of unknown function (DUF498/DUF598)	uncharacterised	-1.64	0.056	0.034	0.00112
97	AT1G72170	unknown	uncharacterised	2.07	0.034	0.071	0.00673

## Sheet: Supplemental Tab.2
Supplemental Table 2: Identification of proteins from wt and ca1ca2 mutant lines after separation by 2D BN/SDS PAGE and gel evaluation by Delta 2D software. Numbers of analyzed spots refer to Figure 2.
aSpot number in accordance with Fig. 2.
bAccession numbers as given by TAIR (http://www.arabidopsis.org/).
cProteins are named according to the corresponding genes annotated at TAIR (www.arabidopsis.org).
dSubcellular localisation: mitochondrion (M).
eCalculated molecular mass of the identified protein as deduced from the corresponding gene. Note that in some cases mitochondrial targeting peptides (2–5 kDa) are removed from the proteins after import into mitochondria.
fProbability score for the protein identification based on mass spectrometry analysis and MASCOT search.
gNumber of matching peptides.
hSequence coverage of a protein by identified peptides in %.
		Identity in Arabidopsis
Spota	tendency in ca1ca2	Accessionb	Namec	localisationd	MW [kDa]e	Mascot Scoref	Peptidesg	SC [%]h	fold change
1	↓	AT5G37510	75 kDa subunit of complex I	M	81.1	1114.27	66	34.8	-10.0412
2	↓	ATMG00510	NAD7 subunit of complex I	M	44.9	407.01	28	25.9	-29.4855
3	↓	AT1G47260	CA2 subunit of complex I	M	30.0	755.82	76	56.8	-5.49378
3	↓	AT5G66510	CA3 subunit of complex I	M	27.8	526.74	46	48.8	-5.49378
4	↓	AT5G23140	nuclear-encoded CLP protease P7 (CLPP2)	M	26.3	184.36	18	25.3	-1.0145
5	↓	AT5G08530	51 kDa subunit of complex I	M	53.4	1357.11	112	57.8	-2.07131
6	↑	AT1G03860	prohibitin 2 (ATPHB2)	M	31.8	688.78	57	50.7	1.49378
6	↑	AT5G40770	prohibitin 3 (ATPHB3)	M	30.4	655.27	61	54.9	1.49378
7	↓	ATMG00070	NAD9 subunit of complex I	M	22.9	596.4	54	44.2	-4.82478
8	↓	AT3G18410	PSW-1 subunit of complex I	M	12.4	168.16	16	30.2	-7.854
9	↑	AT3G02090	beta-MPP subunit of complex III	M	59.1	339.863	25	18.5	2.23225
10	↑	AT5G51740	peptidase family M48 family protein	M	49.6	223.73	13	14.3	2.18786
11	↑	ATMG00160	COX2 subunit of complex IV	M	29.4	227.63	30	13.8	1.83682
12	↑	AT5G40650	SDH2-2 subunit of complex II	M	31.1	938.56	99	60.0	1.69133
12	↑	AT3G27380	SDH2-1 subunit of complex II	M	31.2	908.9	91	51.3	1.69133
13	↑	AT1G47420	SDH5 subunit of complex II	M	28.1	413.68	40	35.0	1.22038
14	↑	AT2G07707	subunit 8 of the F0 part of complex V	M	18.2	41.34	5	9.5	2.94603
15	↑	AT3G15640	subunit Vb of complex IV	M	19.4	75.77	8	7.4	1.36825
16	↑	AT1G22840	cytochrome c-1 subunit of complex III	M	12.4	133	9	29.8	1.24866

## Sheet: Supplemental Tab.3
Supplemental Table 3: : Identification of proteins from wt and ca1ca2 mutant lines after analysis by 2D BN/SDS DIGE. Numbers of analyzed spots refer to Figure 3.
aSpot number in accordance with Fig. 3. Note: some spots include more than one protein.
bAccession numbers as given by TAIR (http://www.arabidopsis.org/).
cProteins are named according to the corresponding genes annotated at TAIR (www.arabidopsis.org).
dSubcellular localisation: mitochondrion (M), plastid (P), cytosol (C), peroxisome (PX), plasma membrane (PM),.
eCalculated molecular mass of the identified protein as deduced from the corresponding gene. Note that in some cases mitochondrial targeting peptides (2–5 kDa) are removed from the proteins after import into mitochondria.
fProbability score for the protein identification based on mass spectrometry analysis and MASCOT search.
gNumber of matching peptides.
hSequence coverage of a protein by identified peptides in %.
		Identity in Arabidopsis
Spota	tendency in ca1ca2	Accessionb	Namec	functional context	localizationd	MW [kDa]e	Mascot Scoref	Peptidesg	SC [%]h
22	↓	AT2G01140	aldolase superfamily protein (FBA3)	carbon fixation	P	42.3	377.64	26	20.7
16	↓	AT3G12110	actin-11 (ACT11)	misc	C	41.6	326.99	27	14.1
7	↑	AT5G12290	dgd1 suppressor 1 (DGS1)	misc	M	68.9	1222.03	101	35.5
21	↓	AT1G24180	IAA conjugate resistant 4 (IAR4)	misc	M	43.3	614.493	45	27.2
20	↑	AT5G27540	MIRO-related GTP-ase 1 (MIRO1)	misc	M	72.3	1000.01	53	33.3
30	↓	AT3G26080	plastid-lipid associated protein (PAP)	misc	P	26.2	450.58	32	35.0
22	↓	AT5G50850	transketolase family protein (MAB1)	misc	M	39.2	348.26	17	24.2
2	↓	AT2G20360	39 kDa subunit of complex I	OXPHOS	M	43.9	1453.66	185	52.5
3	↓	AT5G08670	alpha/beta family protein subunit of complex V	OXPHOS	M	59.6	1682.4	145	56.7
4	↓	AT5G08670	alpha/beta family protein subunit of complex V	OXPHOS	M	59.6	254.463	16	10.4
8	↓	AT5G08670	alpha/beta family protein subunit of complex V	OXPHOS	M	59.6	1585.01	150	50.0
9	↓	AT5G08670	alpha/beta family protein subunit of complex V	OXPHOS	M	59.6	237.7	9	9.9
3	↓	ATMG01190	ATP1 subunit of complex V	OXPHOS	M	55.0	1500.5	144	43.4
8	↓	ATMG01190	ATP1 subunit of complex V	OXPHOS	M	55.0	1545.6	146	49.1
34	↑	AT5G13450	ATP5 delta subunit of complex V	OXPHOS	M	26.3	624.233	54	46.2
12	↑	AT3G52300	ATPQ subunit of complex V	OXPHOS	M	19.6	251.22	9	35.7
12	↑	ATMG00640	b subunit of complex V	OXPHOS	M	21.7	221.98	10	21.4
5	↑	AT3G02090	beta-MPP subunit of complex III	OXPHOS	M	59.1	1776.33	144	58.2
1	↓	ATMG00513	ND5 subunit of complex I	OXPHOS	M	74.3	286.58	24	6.4
35	↓	AT2G27730	P2 subunit of complex I	OXPHOS	M	11.9	599.63	54	58.4
23	↓	AT3G27380	SDH2-1 subunit of complex II	OXPHOS	M	31.2	643.75	67	52.7
23	↓	AT5G40650	SDH2-2 subunit of complex II	OXPHOS	M	31.1	643.75	67	48.9
24	↑	AT1G47420	SDH5 subunit of complex II	OXPHOS	M	28.1	687.13	61	39.7
29	↑	AT4G02930	GTP binding Elongation factor Tu family protein	processing of nucleic acids	M	49.4	1274.72	112	56.8
33	↓	AT1G14980	chaperonin 10 (CPN10)	protein folding and processing	M	10.8	243.53	26	49.0
31	↓	AT5G10860	cystathionine beta-synthase (CBSX3)	stress response	M	22.7	487.76	40	52.4
20	↑	AT5G58270	ABC transporter of the mitochondrion 3 (ATM3)	transport	M	80.4	1047.65	55	29.3
6	↑	AT4G00290	mechanosensitive ion channel protein	transport	M	53.8	643.94	53	23.5
14	↑	AT5G41685	subunit of TOM7	transport	M	8.3	186.86	24	45.3
26	↑	AT2G29530	TIM10	transport	M	9.3	382.31	49	65.1
11	↑	AT1G27390	TOM20-2	transport	M	23.2	523.1	62	40.5
11	↑	AT3G27080	TOM20-3	transport	M	22.6	419.32	36	42.6
13	↑	AT5G43970	TOM22-V	transport	M	10.4	406.43	26	58.6
17	↑	AT5G43970	TOM22-V	transport	M	10.4	423.5	30	58.6
10	↑	AT3G20000	TOM40	transport	M	34.2	1011.08	126	59.9
18	↑	AT1G01170	protein of unknown function (DUF1138)	unknown	PM	9.1	257.46	29	56.6
19	↑	AT4G00860	protein of unknown function (DUF1138)	unknown	PM	8.6	329.36	36	58.8
27	↑	AT4G00860	protein of unknown function (DUF1138)	unknown	PM	8.6	212.42	21	51.3
12	↑	AT2G16460	protein of unknown function (DUF1640)	unknown	M	25.8	238.09	11	26.5
21	↓	AT1G06530	tropomyosin-related	unknown	C	36.1	533.85	23	29.7
25	↑	AT1G08480	unknown protein	unknown	C	15.8	301.29	41	32.4
28	↓	AT2G43780	unknown protein	unknown	PX	7.1	165.96	10	55.2
32	↓	AT1G08480	unknown protein	unknown	C	15.8	209.21	30	23.2
33	↓	AT4G22310	unknown protein	unknown	M	12.0	234.3	28	33.3

## Sheet: Supplemental Tab.4a
Supplemental Table 4a: Proteins of altered abundance in the ca1ca2 mutant as obtained by label free quantitative shotgun MS analysis.
aAccession numbers as given by TAIR (http://www.arabidopsis.org/).
bProteins are named according to the corresponding genes annotated at TAIR (www.arabidopsis.org).
cFunctional context annotation according to MapMan.
dSubcellular localisation: mitochondrion (M), plastid (P), peroxisome (PX), endoplasmatic reticulum (ER), cytosol (C), nucleus (N), extracellular (EX), plasma membrane (PM), vacuole (V).
e Intensities of proteins calculated by MaxQuant software.
fRatio values < 0 indicate decreased bundance in ca1ca2; > 0 indicate increased abundance in ca1ca2
gp-values by student's t-Test -log10 values calculated by MaxQuant.
				protein intensities ca1ca2e						protein intensities wte
Accessiona	Nameb	functional contextc	localisationd	1	2	3	4	5	mean ca1ca2	1	2	3	4	5	mean wt	ratio f	p-value [-log10, Perseus]g
At2g20610	Tyrosine transaminase family protein	amino acid metabolism.degradation.aromatic aa.tyrosine	C	219370000	217860000	242220000	166640000	199890000	209196000	146640000	196820000	155190000	120390000	103070000	144422000	3.17567	1.88331
At2g14170	methylmalonate-semialdehyde dehydrogenase	amino acid metabolism.degradation.branched-chain group.valine	M	54645000	59918000	53835000	43235000	57557000	53838000	0	0	45242000	0	0	9048400	4.71948	2.82299
At4g08870	Arginase/deacetylase superfamily protein	amino acid metabolism.degradation.glutamate family.arginine	M	216640000	133570000	202410000	339170000	243430000	227044000	108590000	85260000	153410000	82734000	77976000	101594000	3.46557	2.07069
At4g23600	tyrosine aminotransferase	amino acid metabolism.synthesis.aromatic aa.phenylalanine and tyrosine	C	1394600000	604300000	1484300000	1008100000	1488800000	1196020000	299420000	471190000	682820000	587860000	539080000	516074000	3.69802	2.21754
At4g33680	Pyridoxal phosphate (PLP)-dependent transferases superfamily protein	amino acid metabolism.synthesis.aspartate family.lysine.LL-diaminopimelic acid aminotransferase	P	308310000	390380000	274640000	438370000	360610000	354462000	425810000	456520000	464780000	475700000	453330000	455228000	-3.33569	1.98729
At3g03780	methionine synthase 2	amino acid metabolism.synthesis.aspartate family.methionine.methionine synthase	C	718150000	554480000	655390000	1127400000	567900000	724664000	307980000	331920000	347560000	353820000	396690000	347594000	3.55632	2.1284
At3g19710	branched-chain aminotransferase 4	amino acid metabolism.synthesis.branched chain group.common.branched-chain amino acid aminotransferase	C	132020000	83655000	104250000	91088000	110340000	104270600	27530000	0	0	0	0	5506000	9.84703	5.02125
At1g17290	alanine aminotransferase	amino acid metabolism.synthesis.central amino acid metabolism.alanine.alanine aminotransferase	M	723820000	904270000	1015500000	1700800000	1072500000	1083378000	456760000	454240000	501520000	636570000	563300000	522478000	3.31843	1.97614
At2g22250	aspartate aminotransferase	amino acid metabolism.synthesis.central amino acid metabolism.aspartate.aspartate aminotransferase	P	0	46479000	38269000	42833000	34219000	32360000	0	0	0	0	0	0	3.87528	2.32734
At5g19550	aspartate aminotransferase 2	amino acid metabolism.synthesis.central amino acid metabolism.aspartate.aspartate aminotransferase	C	713150000	989930000	839290000	1074500000	958450000	915064000	261890000	267980000	295890000	256020000	205090000	257374000	10.1623	5.12345
At3g55610	delta 1-pyrroline-5-carboxylate synthase 2	amino acid metabolism.synthesis.glutamate family.proline.delta 1-pyrroline-5-carboxylate synthetase	C	0	0	0	0	0	0	0	36141000	33037000	78468000	43415000	38212200	-3.05023	1.80092
At2g39800	delta1-pyrroline-5-carboxylate synthase 1	amino acid metabolism.synthesis.glutamate family.proline.delta 1-pyrroline-5-carboxylate synthetase	C	631190000	607150000	536580000	1075500000	627620000	695608000	299300000	202890000	278270000	329380000	307280000	283424000	4.16741	2.50401
At2g43750	O-acetylserine (thiol) lyase B	amino acid metabolism.synthesis.serine-glycine-cysteine group.cysteine.OASTL	P	1037000000	1220000000	898140000	1407000000	1168700000	1146168000	2092500000	2050100000	2037400000	1956200000	1849500000	1997140000	-8.86187	4.68278
At5g28020	cysteine synthase D2	amino acid metabolism.synthesis.serine-glycine-cysteine group.cysteine.OASTL	C	56343000	45884000	43593000	67507000	55703000	53806000	34066000	29623000	42543000	21235000	40931000	33679600	3.484	2.08244
At4g14880	O-acetylserine (thiol) lyase (OAS-TL) isoform A1	amino acid metabolism.synthesis.serine-glycine-cysteine group.cysteine.OASTL	C	1377900000	1555500000	1304600000	1857800000	1677500000	1554660000	1064300000	1262000000	1105600000	1069600000	1039600000	1108220000	4.14025	2.48782
At4g34200	D-3-phosphoglycerate dehydrogenase	amino acid metabolism.synthesis.serine-glycine-cysteine group.serine.phosphoglycerate dehydrogenase	P	810450000	983840000	1115500000	1321300000	991970000	1044612000	499080000	470680000	508380000	467010000	540640000	497158000	6.39635	3.67789
At4g35630	phosphoserine aminotransferase	amino acid metabolism.synthesis.serine-glycine-cysteine group.serine.phosphoserine aminotransferase	P	172510000	217100000	239410000	157160000	180780000	193392000	103210000	112520000	126030000	95824000	126700000	112856800	4.93049	2.93978
At1g11840	glyoxalase I homolog	Biodegradation of Xenobiotics.lactoylglutathione lyase	C	485860000	884650000	496380000	762490000	683000000	662476000	384790000	441510000	395920000	410760000	353660000	397328000	3.38428	2.0186
At4g31120	SHK1 binding protein 1	C1-metabolism	C	28742000	70080000	34533000	19829000	32896000	37216000	20993000	16205000	0	0	0	7439600	3.04971	1.80057
At4g37930	serine transhydroxymethyltransferase 1	C1-metabolism.glycine hydroxymethyltransferase	M	8278600000	6951300000	7961800000	9572200000	9345000000	8421780000	9769600000	11424000000	9334600000	13223000000	10613000000	10872840000	-2.92456	1.71767
At5g26780	serine hydroxymethyltransferase 2	C1-metabolism.glycine hydroxymethyltransferase	M	36851000	40794000	40864000	30751000	34562000	36764400	26782000	30229000	22813000	22902000	20351000	24615400	4.68241	2.80218
At4g00620	Amino acid dehydrogenase family protein	C1-metabolism.Methylenetetrahydrofolate dehydrogenase & Methenyltetrahydrofolate cyclohydrolase	P	50202000	54396000	0	84408000	56775000	49156200	0	0	0	0	0	0	3.59196	2.15093
At5g15650	reversibly glycosylated polypeptide 2	cell wall.cell wall proteins.RGP	C	325800000	538060000	565020000	480610000	487880000	479474000	354280000	346600000	372790000	313790000	353900000	348272000	3.07971	1.82034
At3g02230	reversibly glycosylated polypeptide 1	cell wall.cell wall proteins.RGP	C	0	30673000	25096000	15740000	17563000	17814400	0	0	0	0	0	0	3.42811	2.04673
At5g49720	glycosyl hydrolase 9A1	cell wall.cellulose synthesis	C	46432000	40679000	37305000	0	42098000	33302800	66316000	49908000	52155000	78638000	62012000	61805800	-2.87364	1.68376
At2g45220	Plant invertase/pectin methylesterase inhibitor superfamily;	cell wall.pectin*esterases.misc	EX	0	62087000	132990000	68494000	71039000	66922000	0	0	0	0	0	0	3.17485	1.88277
At1g11580	methylesterase PCR A	cell wall.pectin*esterases.PME	EX	52622000	63609000	73708000	104760000	68649000	72669600	36593000	55633000	33717000	0	0	25188600	3.38734	2.02057
At4g16130	arabinose kinase	cell wall.precursor synthesis.sugar kinases.arabinose-1-kinase	C	49957000	60215000	48031000	43066000	42634000	48780600	34596000	19243000	0	39950000	34257000	25609200	2.91852	1.71365
At3g29360	UDP-glucose 6-dehydrogenase family protein;	cell wall.precursor synthesis.UGD	EX	577230000	742280000	659990000	882740000	731900000	718828000	559750000	546610000	583480000	524350000	608210000	564480000	2.93463	1.72437
At1g03860	prohibitin 2;	cell.cycle	M	115750000	189510000	130640000	147430000	147590000	146184000	85578000	102930000	79191000	0	0	53539800	3.6471	2.18565
At3g15520	Cyclophilin-like peptidyl-prolyl cis-trans isomerase family protein	cell.cycle.peptidylprolyl isomerase	P	0	0	0	0	45272000	9054400	122930000	126600000	74533000	104500000	113220000	108356600	-7.6529	4.22179
At5g35100	Cyclophilin-like peptidyl-prolyl cis-trans isomerase family protein;	cell.cycle.peptidylprolyl isomerase	P	32690000	0	31485000	0	28797000	18594400	54481000	57580000	40519000	33722000	47470000	46754400	-3.2023	1.9007
At3g63190	ribosome recycling factor	cell.division	P	0	0	0	0	0	0	34302000	56463000	27123000	60185000	29486000	41511800	-5.94281	3.4625
At5g40770	prohibitin 3	cell.division	M	240070000	299560000	230600000	145230000	240010000	231094000	157980000	128450000	142070000	80143000	131540000	128036600	3.68765	2.21105
At5g44340	tubulin beta chain 4	cell.organisation	C	416230000	320450000	462530000	501720000	374330000	415052000	581740000	566500000	566970000	610590000	626810000	590522000	-5.14056	3.05329
At5g19770	tubulin alpha-3;tubulin 3	cell.organisation	C	583800000	495410000	493360000	386490000	384280000	468668000	591950000	600200000	640850000	693290000	605970000	626452000	-3.74888	2.24924
At1g50010	tubulin alpha-2 chain	cell.organisation	C	143550000	146230000	137690000	155320000	128580000	142274000	149420000	186890000	159900000	161290000	184820000	168464000	-3.03375	1.79004
At4g22240	Plastid-lipid associated protein PAP / fibrillin family protein	cell.organisation	P	56514000	64385000	42256000	60445000	40902000	52900400	0	48324000	25056000	34248000	27464000	27018400	2.80781	1.63978
At5g65020	annexin 2	cell.organisation	C	46526000	63456000	68149000	91355000	75601000	69017400	47235000	54589000	36235000	0	0	27611800	3.00709	1.77242				7692644000
At1g06530	Tropomyosin-related	cell.organisation	C	73079000	70091000	79502000	57084000	71056000	70162400	64170000	53755000	0	0	0	23585000	3.10733	1.83851
At1g35720	annexin 1	cell.organisation	C	2157500000	2506400000	2602700000	2933200000	2676500000	2575260000	1146300000	1586200000	1088200000	1897000000	992520000	1342044000	5.77856	3.38174
At2g38750	annexin 4	cell.organisation	C	89559000	70864000	83245000	80476000	97730000	84374800	47672000	46982000	54698000	27050000	37895000	42859400	6.33418	3.649
At3g09740	syntaxin of plants 71	cell.vesicle transport	N	30765000	33074000	25528000	40011000	38886000	33652800	55146000	56450000	59925000	46001000	54171000	54338600	-5.8701	3.42694
At2g29630	thiaminC	Co-factor and vitamine metabolism.thiamine	P	222730000	183690000	144720000	260600000	194220000	201192000	297790000	354590000	307270000	505240000	398900000	372758000	-4.04323	2.42957
At3g14990	Class I glutamine amidotransferase-like superfamily protein	Co-factor and vitamine metabolism.thiamine	C	195540000	305570000	315960000	252900000	340430000	282080000	176890000	208010000	165760000	118430000	183610000	170540000	3.73899	2.24309
At4g34950	Major facilitator superfamily protein	development.unspecified	PM	19238000	21707000	22444000	11682000	19633000	18940800	101240000	38802000	84984000	34251000	86574000	69170200	-3.64585	2.18486
At2g17840	Senescence/dehydration-associated protein-related	development.unspecified	P	0	0	0	0	0	0	0	56396000	43700000	74200000	40700000	42999200	-3.50639	2.0967
At1g55450	S-adenosyl-L-methionine-dependent methyltransferases superfamily protein	development.unspecified	C	60583000	149490000	136900000	92402000	165300000	120935000	45576000	42915000	53444000	45394000	36528000	44771400	3.89619	2.34016
At3g24503	aldehyde dehydrogenase 2C4	fermentation.aldehyde dehydrogenase	C	382440000	545940000	922420000	808660000	640170000	659926000	374970000	389440000	390350000	377100000	363840000	379140000	2.9443	1.73079
At3g48000	aldehyde dehydrogenase 2B4	fermentation.aldehyde dehydrogenase	M	806490000	820480000	946250000	1072400000	1090200000	947164000	551180000	431850000	530920000	607990000	517500000	527888000	6.31074	3.63806
At5g54960	pyruvate decarboxylase-2	fermentation.PDC	C	34281000	36857000	66033000	44548000	0	36343800	0	0	0	0	0	0	3.40829	2.03402
At5g17380	Thiamine pyrophosphate dependent pyruvate decarboxylase family protein	fermentation.PDC	PX	190290000	274290000	149270000	186050000	314400000	222860000	121770000	98957000	117950000	100470000	130620000	113953400	3.47735	2.0782
At4g15530	pyruvate orthophosphate dikinase	gluconeogenese/ glyoxylate cycle.pyruvate dikinase	C	90160000	127720000	170070000	124390000	196990000	141866000	0	30683000	39391000	0	0	14014800	6.19289	3.58262
At2g36460	Aldolase superfamily protein	glycolysis.cytosolic branch.aldolase	C	743740000	782640000	989960000	1673500000	958230000	1029614000	369000000	608260000	411300000	733530000	387130000	501844000	2.88786	1.69324
At2g36530	Enolase	glycolysis.cytosolic branch.enolase	C	3501200000	4057300000	4900500000	3519200000	3437800000	3883200000	2125900000	1955500000	2184900000	2505800000	2028300000	2160080000	5.87146	3.42761
At1g13440	glyceraldehyde-3-phosphate dehydrogenase C2	glycolysis.cytosolic branch.glyceraldehyde 3-phosphate dehydrogenase (GAP-DH)	C	7587500000	9401100000	9003800000	5705800000	8201500000	7979940000	4692100000	4845100000	5293300000	4271200000	4440800000	4708500000	4.85883	2.90043
At1g53310	phosphoenolpyruvate carboxylase 1	glycolysis.cytosolic branch.phospho-enol-pyruvate carboxylase (PEPC)	C	505280000	657520000	859870000	604600000	458900000	617234000	281160000	199710000	254030000	382170000	297010000	282816000	4.38982	2.63487
At1g23190	Phosphoglucomutase/phosphomannomutase family protein	glycolysis.cytosolic branch.phosphoglucomutase (PGM)	C	599030000	645330000	656880000	424970000	607970000	586836000	462870000	344730000	444560000	307330000	463780000	404654000	3.42268	2.04326
At3g08590	Phosphoglycerate mutase, 2,3-bisphosphoglycerate-independent	glycolysis.cytosolic branch.phosphoglycerate mutase	C	1084700000	907800000	1189200000	886090000	1053800000	1024318000	504550000	435850000	495370000	576070000	410700000	484508000	8.4769	4.54186
At1g20950	Phosphofructokinase family protein	glycolysis.cytosolic branch.pyrophosphate-fructose-6-P phosphotransferase	C	404010000	407850000	396550000	425230000	383920000	403512000	342500000	255990000	346760000	324910000	335040000	321040000	4.5791	2.74373
At3g52990	Pyruvate kinase family protein	glycolysis.cytosolic branch.pyruvate kinase (PK)	P	725010000	988730000	1016200000	1353300000	948140000	1006276000	459810000	576530000	478310000	801700000	602520000	583774000	3.5855	2.14685
At5g56350	Pyruvate kinase family protein	glycolysis.plastid branch.pyruvate kinase (PK)	C	79672000	126200000	99197000	52083000	105590000	92548400	0	0	0	0	0	0	7.37447	4.10745
At3g52930	Aldolase superfamily protein	glycolysis.unclear/dually targeted.aldolase	C	3417300000	4085100000	5109400000	5092300000	4057400000	4352300000	2398100000	2774800000	2357000000	3650600000	2228900000	2681880000	3.99781	2.4021
At3g10870	methyl esterase 17;Encodes a methyl IAA esterase.	hormone metabolism.auxin	C	5334100	9904600	8115500	6551200	7600500	7501180	0	0	0	0	0	0	9.78131	4.9996
At3g22850	Aluminium induced protein with YGL and LRDR motifs	hormone metabolism.auxin.induced-regulated-responsive-activated	C	43198000	67511000	73247000	102600000	69696000	71250400	21217000	32342000	31264000	0	0	16964600	4.56786	2.73733
At2g03760	sulphotransferase 12	hormone metabolism.brassinosteroid.synthesis-degradation.BRs.metabolic regulation	C	87203000	91806000	76864000	155970000	90379000	100444400	0	0	0	0	0	0	7.11103	3.99616
At1g48420	D-cysteine desulfhydrase	hormone metabolism.ethylene.synthesis-degradation	M	24540000	24363000	24460000	0	25648000	19802200	0	0	0	0	0	0	3.99558	2.40075
At3g16470	Mannose-binding lectin superfamily protein	hormone metabolism.jasmonate.induced-regulated-responsive-activated	C	83795000	150220000	150210000	169950000	84679000	127770800	59391000	0	0	79109000	0	27700000	3.99861	2.40258
AtCg00500	acetyl-CoA carboxylase carboxyl transferase subunit beta	lipid metabolism.FA synthesis and FA elongation.Acetyl CoA Carboxylation	P	85569000	126890000	92711000	98792000	94796000	99751600	146100000	145580000	142480000	126360000	154080000	142920000	-5.10726	3.03548
At3g48990	AMP-dependent synthetase and ligase family protein	lipid metabolism.FA synthesis and FA elongation.acyl coa ligase	PX	553450000	523090000	677570000	861260000	610950000	645264000	389520000	408050000	397800000	598530000	437510000	446282000	2.7792	1.62062
At4g16155	dihydrolipoyl dehydrogenases	lipid metabolism.FA synthesis and FA elongation.pyruvate DH	C	214800000	236550000	166000000	159710000	170620000	189536000	291390000	284630000	337590000	286730000	279870000	296042000	-5.74397	3.36454
At3g10370	FAD-dependent oxidoreductase family protein	lipid metabolism.glyceral metabolism.FAD-dependent glycerol-3-phosphate dehydrogenase	M	37060000	43033000	45678000	65387000	50589000	48349400	0	0	0	0	0	0	10.1019	5.10409
At4g16760	acyl-CoA oxidase 1	lipid metabolism.lipid degradation.beta-oxidation.acyl CoA DH	PX	85681000	143090000	155460000	206890000	134450000	145114200	88038000	55909000	71495000	92855000	65049000	74669200	3.40959	2.03486
At3g06860	multifunctional protein 2	lipid metabolism.lipid degradation.beta-oxidation.multifunctional	PX	27007000	41428000	39902000	0	38135000	29294400	0	0	0	0	0	0	3.77985	2.26847
At1g45201	triacylglycerol lipase-like 1	lipid metabolism.lipid degradation.lipases.triacylglycerol lipase	EX	249480000	175790000	185820000	90761000	146430000	169656200	88674000	52179000	94842000	32755000	52784000	64246800	3.69958	2.21851
At3g15730	phospholipase D alpha 1	lipid metabolism.lipid degradation.lysophospholipases.phospholipase D	C	1257600000	1747300000	1669100000	1492400000	1497900000	1532860000	1044700000	853900000	1020600000	1179900000	1200600000	1059940000	4.493	2.69449
At1g73600	S-adenosyl-L-methionine-dependent methyltransferases superfamily protein	lipid metabolism.Phospholipid synthesis	C	82748000	63267000	46621000	37291000	69290000	59843400	132710000	97466000	121120000	170300000	115540000	127427200	-4.63416	2.77497
At1g48600	S-adenosyl-L-methionine-dependent methyltransferases superfamily protein	lipid metabolism.Phospholipid synthesis	C	514020000	486380000	378830000	626160000	503940000	501866000	555690000	667570000	683700000	670580000	616380000	638784000	-2.97921	1.75396
At3g52180	dual specificity protein phosphatase (DsPTP1) family protein	major CHO metabolism.degradation.starch	P	261630000	219630000	220780000	210960000	217060000	226012000	153170000	201000000	157910000	174190000	148400000	166934000	4.48451	2.68961
At2g31390	pfkB-like carbohydrate kinase family protein	major CHO metabolism.degradation.sucrose.fructokinase	C	70616000	167970000	170660000	40070000	127120000	115287200	53762000	44635000	22989000	26224000	29975000	35517000	2.98065	1.75491
At4g29130	hexokinase 1	major CHO metabolism.degradation.sucrose.hexokinase	PM	136360000	141500000	142740000	70505000	134740000	125169000	109330000	66821000	78088000	46365000	70477000	74216200	2.97346	1.75014
At2g21590	Glucose-1-phosphate adenylyltransferase family protein	major CHO metabolism.synthesis.starch.AGPase	P	10317000	15282000	8600200	4563300	8852000	9522900	0	0	0	0	0	0	5.51199	3.24742
At5g24300	Glycogen/starch synthases, ADP-glucose type	major CHO metabolism.synthesis.starch.starch synthase	P	112320000	115610000	106010000	142290000	123600000	119966000	126580000	156100000	157550000	154060000	139560000	146770000	-3.09527	1.83059
At3g17390	S-adenosylmethionine synthetase family protein	metal handling.binding, chelation and storage	N	3159400000	3917100000	3242100000	3634400000	3735400000	3537680000	4518300000	5055500000	3899500000	4413400000	4671000000	4511540000	-4.09985	2.46364
At5g01600	ferretin 1	metal handling.binding, chelation and storage	P	991050000	393840000	321320000	193700000	613940000	502770000	31340000	76704000	35125000	57882000	34350000	47080200	3.25228	1.93326
At5g36790	Haloacid dehalogenase-like hydrolase (HAD) superfamily protein	minor CHO metabolism.misc	P	1599900000	1561100000	1120200000	1430400000	1752600000	1492840000	2457900000	2454800000	1828400000	1932100000	2098900000	2154420000	-3.92755	2.35935
At4g39800	myo-inositol-1-phosphate synthase 1	minor CHO metabolism.myo-inositol.InsP Synthases	C	62395000	0	64653000	36019000	52942000	43201800	155720000	78219000	93973000	128730000	120230000	115374400	-4.00045	2.4037
At4g28706	pfkB-like carbohydrate kinase family protein	minor CHO metabolism.others	P	0	0	0	0	0	0	49801000	61520000	33544000	80624000	44690000	54035800	-6.73311	3.83094
At2g21250	NAD(P)-linked oxidoreductase superfamily protein	minor CHO metabolism.others	C	178880000	175280000	158100000	135020000	135270000	156510000	110020000	113830000	96050000	85613000	126990000	106500600	4.22683	2.53928
At2g37760	NAD(P)-linked oxidoreductase superfamily protein	minor CHO metabolism.others	C	44084000	56304000	97975000	125240000	90564000	82833400	0	0	0	0	0	0	5.65401	3.31949
At5g43940	GroES-like zinc-binding dehydrogenase family protein	misc.alcohol dehydrogenases	C	752040000	985140000	862720000	878270000	908050000	877244000	758260000	609140000	730190000	647040000	614080000	671742000	4.22866	2.54036
At3g57260	beta-1,3-glucanase 2	misc.beta 1,3 glucan hydrolases.glucan endo-1,3-beta-glucosidase	EX	0	154040000	324710000	289420000	133420000	180318000	0	0	0	0	0	0	3.08887	1.82637
At4g33650	dynamin-related protein 3A	misc.dynamin	P	42591000	37846000	39384000	41390000	0	32242200	0	0	0	0	0	0	3.97969	2.3911
At1g29660	GDSL-like Lipase/Acylhydrolase superfamily protein	misc.GDSL-motif lipase	EX	97891000	88552000	58789000	52838000	73125000	74239000	148880000	108440000	152390000	90707000	93941000	118871600	-2.82005	1.64797
At1g29670	GDSL-like Lipase/Acylhydrolase superfamily protein;	misc.GDSL-motif lipase	EX	411570000	336970000	290180000	607010000	398530000	408852000	536320000	678540000	530240000	652600000	528940000	585328000	-2.78233	1.62272
At5g63840	Glycosyl hydrolases family 31 protein	misc.gluco-, galacto- and mannosidases.alpha-galactosidase	EX	67195000	61222000	61046000	105530000	65636000	72125800	38910000	0	0	0	0	7782000	5.6056	3.29505
At5g63800	Glycosyl hydrolase family 35 protein	misc.gluco-, galacto- and mannosidases.beta-galactosidase	EX	0	0	0	0	0	0	0	15668000	25018000	14037000	16750000	14294600	-3.53353	2.11395
At2g32810	beta galactosidase 9;putative beta-galactosidase	misc.gluco-, galacto- and mannosidases.beta-galactosidase	V	28519000	26422000	27304000	34075000	31814000	29626800	18777000	0	0	0	0	3755400	6.43253	3.6946
At1g02930	glutathione S-transferase 6	misc.glutathione S transferases	C	298810000	259180000	320000000	0	571890000	289976000	0	0	0	0	0	0	3.18781	1.89124
At4g02520	glutathione S-transferase PHI 2	misc.glutathione S transferases	C	797670000	1497300000	1945600000	1362300000	1917300000	1504034000	268560000	523220000	318620000	234970000	169120000	302898000	5.49004	3.23618
At3g23600	alpha/beta-Hydrolases superfamily protein	misc.misc2	C	98488000	159350000	110800000	126840000	141130000	127321600	81364000	107210000	76973000	83605000	71840000	84198400	3.48407	2.08249
At2g26740	soluble epoxide hydrolase	misc.misc2	C	103460000	100640000	175390000	209110000	137180000	145156000	74797000	0	63470000	0	0	27653400	4.35082	2.61215
At3g15356	Legume lectin family protein	misc.myrosinases-lectin-jacalin	EX	84788000	105270000	150950000	88413000	226960000	131276200	36085000	48142000	45193000	0	0	25884000	3.66601	2.19751
At1g78830	Curculin-like (mannose-binding) lectin family protein	misc.myrosinases-lectin-jacalin	EX	227980000	234090000	222660000	228720000	261940000	235078000	162460000	157480000	216490000	207060000	153650000	179428000	3.69411	2.21509
At1g78850	D-mannose binding lectin protein with Apple-like carbohydrate-binding domain	misc.myrosinases-lectin-jacalin	EX	198350000	289450000	294350000	270470000	350800000	280684000	130360000	156060000	173750000	198080000	169590000	165568000	4.27041	2.56501
At3g16400	nitrile specifier protein 1	misc.myrosinases-lectin-jacalin	C	113680000	187890000	145870000	118350000	115580000	136274000	40738000	0	0	79809000	47065000	33522400	4.94315	2.9467
At1g52000	Mannose-binding lectin superfamily protein	misc.myrosinases-lectin-jacalin	N	52966000	35817000	46178000	69199000	44254000	49682800	0	0	0	0	0	0	8.88272	4.69026
At4g20830	FAD-binding Berberine family protein	misc.nitrilases, *nitrile lyases, berberine bridge enzymes, reticuline oxidases, troponine reductases	PM	55311000	147050000	112180000	66137000	155180000	107171600	49947000	36159000	59202000	15137000	32733000	38635600	3.15502	1.8698
At1g23740	Oxidoreductase, zinc-binding dehydrogenase family protein	misc.oxidases - copper, flavone etc.	P	871400000	722380000	580250000	948860000	835550000	791688000	1107900000	1076100000	1057700000	1037600000	879390000	1031738000	-3.17707	1.88422
At2g29720	FAD/NAD(P)-binding oxidoreductase family protein	misc.oxidases - copper, flavone etc.	M	0	38825000	54031000	66707000	36340000	39180600	0	0	0	0	0	0	3.48941	2.08589
At5g61510	GroES-like zinc-binding alcohol dehydrogenase family protein	misc.oxidases - copper, flavone etc.	P	25510000	46946000	36226000	57890000	35012000	40316800	0	0	0	0	0	0	7.2594	4.05922
At3g49120	peroxidase CB;Class III peroxidase Perx34	misc.peroxidases	EX	323600000	1448700000	1598300000	1569300000	1815500000	1351080000	175020000	289340000	281520000	389100000	190210000	265038000	4.07638	2.44954
At2g10940	Bifunctional inhibitor/lipid-transfer protein/seed storage 2S albumin superfamily protein	misc.protease inhibitor/seed storage/lipid transfer protein (LTP) family protein	EX	1461200000	1226400000	839380000	743490000	1031600000	1060414000	3070000000	3947400000	3501500000	2560900000	2878800000	3191720000	-7.74127	4.2574
At4g14090	UDP-Glycosyltransferase superfamily protein	misc.UDP glucosyl and glucoronyl transferases	M	74150000	48443000	59535000	50568000	46013000	55741800	0	0	0	0	0	0	10.8493	5.33687
At3g22370	alternative oxidase 1A	mitochondrial electron transport / ATP synthesis.alternative oxidase	M	220300000	291760000	326740000	429630000	266280000	306942000	0	0	0	0	0	0	8.71042	4.62795
At3g27240	Cytochrome C1 family	mitochondrial electron transport / ATP synthesis.cytochrome c	M	80700000	69344000	80923000	148300000	103350000	96523400	41331000	69252000	0	0	0	22116600	3.7161	2.22883
At2g07698	ATPase, F1 complex, alpha subunit protein	mitochondrial electron transport / ATP synthesis.F1-ATPase	M	5274100000	6414300000	6179800000	3003700000	6713700000	5517120000	3744200000	3242300000	4057600000	2950000000	3431600000	3485140000	2.90353	1.70368
At5g08670	ATP synthase alpha/beta family protein	mitochondrial electron transport / ATP synthesis.F1-ATPase	M	3293100000	3659600000	4374900000	3231400000	4109900000	3733780000	2459900000	2848900000	2694600000	2432800000	2765300000	2640300000	4.57552	2.74169
At1g47260	gamma carbonic anhydrase 2, complex I	mitochondrial electron transport / ATP synthesis.NADH-DH.complex I.carbonic anhydrase	M	0	0	0	0	0	0	76074000	105420000	110740000	115790000	82165000	98037800	-12.3255	5.7575
At5g08530	51 kDa subunit, complex I	mitochondrial electron transport / ATP synthesis.NADH-DH.localisation not clear	M	0	0	0	0	0	0	138420000	124550000	183600000	132950000	161380000	148180000	-13.7748	6.12805
At5g37510	75 kDa subunit, complex I	mitochondrial electron transport / ATP synthesis.NADH-DH.localisation not clear	M	51142000	74800000	0	0	0	25188400	165590000	154640000	198420000	198550000	245720000	192584000	-7.44909	4.13842
At2g20360	39 kDa subunit, complex I	mitochondrial electron transport / ATP synthesis.NADH-DH.localisation not clear	M	0	0	0	0	62207000	12441400	179140000	128280000	133590000	134030000	103710000	135750000	-7.07896	3.9824
AtMg00665	subunit 5, complex I	mitochondrial electron transport / ATP synthesis.NADH-DH.localisation not clear	M	0	0	0	0	0	0	39931000	33829000	55567000	62377000	0	38340800	-3.52405	2.10793
AtMg00510	subunit 7, complex I	mitochondrial electron transport / ATP synthesis.NADH-DH.localisation not clear	M	173480000	213120000	184010000	203240000	198990000	194568000	151610000	137100000	139250000	200320000	135500000	152756000	2.96247	1.74285
At4g05020	alternative NAD(P)H dehydrogenase B2	mitochondrial electron transport / ATP synthesis.NADH-DH.type II.external	M	49019000	77925000	95586000	205880000	73569000	100395800	0	0	0	0	0	0	3.6642	2.19637
At5g35630	glutamine synthetase 2	N-metabolism.ammonia metabolism.glutamine synthase	P	6306000000	5725800000	5522800000	6340700000	6432300000	6065520000	8603000000	10629000000	7848900000	10841000000	9733900000	9531160000	-5.72401	3.35459
At5g18170	glutamate dehydrogenase 1	N-metabolism.N-degradation.glutamate dehydrogenase	M	29721000	78744000	79128000	21383000	73483000	56491800	26967000	14228000	21928000	14203000	0	15465200	3.03198	1.78887
At5g07440	glutamate dehydrogenase 2	N-metabolism.N-degradation.glutamate dehydrogenase	M	71028000	152550000	201160000	107520000	149560000	136363600	0	0	0	0	0	0	6.18068	3.57683
At1g37130	nitrate reductase 2	N-metabolism.nitrate metabolism.NR	C	275890000	338270000	287830000	571110000	302170000	355054000	503750000	777390000	820690000	938100000	796050000	767196000	-4.56592	2.73623
At1g76160	SKU5 similar 5	not assigned.no ontology	EX	129830000	130380000	111650000	124860000	131050000	125554000	173140000	193490000	184820000	189710000	221780000	192588000	-7.57696	4.19093
At1g49750	Leucine-rich repeat (LRR) family protein	not assigned.no ontology	EX	0	0	0	114230000	0	22846000	290210000	209220000	294490000	286580000	182460000	252592000	-6.99676	3.94691
At4g35250	NAD(P)-binding Rossmann-fold superfamily protein	not assigned.no ontology	P	486590000	452250000	366540000	646670000	466670000	483744000	675140000	726930000	720120000	840340000	664830000	725472000	-4.37667	2.62722
At1g16880	uridylyltransferase-related	not assigned.no ontology	P	624160000	541950000	368660000	411730000	545550000	498410000	833830000	758270000	787440000	615350000	614560000	721890000	-3.42198	2.0428
At2g22400	S-adenosyl-L-methionine-dependent methyltransferases superfamily protein	not assigned.no ontology	N	0	32066000	28258000	41943000	27742000	26001800	0	0	0	0	0	0	3.72385	2.23366
At4g27585	SPFH/Band 7/PHB domain-containing membrane-associated protein family	not assigned.no ontology	M	101190000	263930000	156950000	272460000	208950000	200696000	55314000	65972000	0	0	110940000	46445200	3.98501	2.39434
At3g28270	Protein of unknown function (DUF677)	not assigned.no ontology	N	259430000	190580000	209480000	443500000	327870000	286172000	0	0	0	0	0	0	6.22809	3.59926
At3g15000	cobalt ion binding	not assigned.no ontology	P	51002000	64414000	53027000	98625000	45495000	62512600	0	0	0	0	0	0	6.55348	3.75001
At3g57880	Calcium-dependent lipid-binding (CaLB domain) plant phosphoribosyltransferase family protein	not assigned.no ontology.C2 domain-containing protein	C	0	0	0	19998000	22463000	8492200	24557000	24771000	27347000	20063000	24988000	24345200	-2.96459	1.74426
At4g01050	thylakoid rhodanese-like	not assigned.no ontology.hydroxyproline rich proteins	P	318410000	229290000	265020000	430310000	290710000	306748000	416130000	422250000	467540000	422610000	453320000	436370000	-3.63306	2.17682
At5g07020	proline-rich family protein	not assigned.no ontology.proline rich family	P	56512000	48388000	43353000	90408000	74372000	62606600	101130000	155750000	100930000	124240000	101800000	116770000	-3.92107	2.35539
At4g10060	Beta-glucosidase	not assigned.unknown	C	0	0	0	0	0	0	57283000	87231000	56231000	83138000	67500000	70276600	-10.9309	5.3614
At3g46780	plastid transcriptionally active 16	not assigned.unknown	P	2056700000	1743300000	1635400000	2174700000	2020400000	1926100000	3036500000	2612400000	3045000000	3270200000	2748600000	2942540000	-6.56817	3.75669
At5g11420	Protein of unknown function, DUF642	not assigned.unknown	EX	130190000	139880000	91027000	162440000	123010000	129309400	274360000	205140000	203630000	263790000	225130000	234410000	-5.59203	3.28818
At4g34090	unknown protein	not assigned.unknown	P	69139000	68095000	71577000	76096000	75746000	72130600	134420000	158150000	118880000	191830000	105300000	141716000	-4.52165	2.71093
At1g32220	NAD(P)-binding Rossmann-fold superfamily protein	not assigned.unknown	P	0	0	32581000	0	0	6516200	31853000	43255000	62436000	43657000	37480000	43736200	-4.48159	2.68794
At3g04550	Rubisco accumulation factor	not assigned.unknown	P	256400000	265020000	196480000	274240000	221970000	242822000	361760000	283970000	385330000	336710000	323470000	338248000	-4.22907	2.5406
At4g31530	NAD(P)-binding Rossmann-fold superfamily protein;	not assigned.unknown	P	53663000	57982000	44084000	61438000	59610000	55355400	96421000	78425000	74833000	84406000	66126000	80042200	-4.16502	2.50259
At5g64460	Phosphoglycerate mutase family protein	not assigned.unknown	C	0	0	0	0	0	0	0	53983000	57478000	55239000	44116000	42163200	-3.90905	2.34804
At3g01780	ARM repeat superfamily protein	not assigned.unknown	C	0	0	0	0	0	0	0	18961000	28194000	23164000	25178000	19099400	-3.81611	2.2909
At2g37660	NAD(P)-binding Rossmann-fold superfamily protein	not assigned.unknown	P	732070000	648800000	637890000	747180000	794790000	712146000	1006000000	1287000000	1032000000	846680000	874910000	1009318000	-3.55023	2.12454
At1g73060	Low PSII Accumulation 3	not assigned.unknown	P	63359000	61288000	52872000	89271000	43968000	62151600	80418000	152390000	93998000	136080000	111790000	114935200	-3.46389	2.06962
At5g28500	unknown	not assigned.unknown	P	232930000	258120000	191050000	203270000	214320000	219938000	334400000	267030000	314460000	239800000	278420000	286822000	-3.24981	1.93165
At3g08030	Protein of unknown function, DUF642;	not assigned.unknown	EX	161160000	201080000	176260000	180280000	180920000	179940000	238570000	216510000	235490000	257040000	179270000	225376000	-3.09959	1.83343
At1g16080	unknown protein	not assigned.unknown	P	265700000	197880000	116010000	200540000	174990000	191024000	307430000	290390000	287220000	280590000	220440000	277214000	-3.04541	1.79773
At3g44330	unknown protein	not assigned.unknown	PM	57567000	70619000	67969000	55524000	68689000	64073600	66202000	35651000	0	0	0	20370600	3.1816	1.88719
At3g51980	ARM repeat superfamily protein	not assigned.unknown	PM	0	17549000	22242000	22495000	17531000	15963400	0	0	0	0	0	0	3.86101	2.31857
At5g23060	calcium sensing receptor	not assigned.unknown	P	2077800000	1890900000	1913500000	2005700000	2139500000	2005480000	1584500000	1745500000	1777000000	1810700000	1422800000	1668100000	3.89409	2.33888
AT4g31440	unknown	not assigned.unknown	N	130780000	136300000	159380000	234210000	202350000	172604000	87383000	0	0	0	0	17476600	5.85681	3.42041
At5g63980	Inositol monophosphatase family protein	nucleotide metabolism.degradation	P	51093000	67634000	53132000	23485000	47435000	48555800	0	0	0	0	0	0	6.79532	3.8586
At5g63400	adenylate kinase 1	nucleotide metabolism.phosphotransfer and pyrophosphatases.adenylate kinase	C	150740000	144870000	109880000	86847000	153010000	129069400	78183000	70740000	100780000	43587000	61431000	70944200	3.59616	2.15358
At4g12720	MutT/nudix family protein	nucleotide metabolism.salvage.NUDIX hydrolases	PX	14691000	20305000	72867000	102480000	47827000	51634000	17800000	0	0	0	0	3560000	2.86013	1.67474
At1g16350	Aldolase-type TIM barrel family protein	nucleotide metabolism.synthesis.purine.IMP dehydrogenase	PX	76156000	101610000	97872000	107550000	70074000	90652400	0	0	0	0	0	0	12.272	5.74306
At4g30530	Class I glutamine amidotransferase-like superfamily protein	nucleotide metabolism.synthesis.unspecified	C	145710000	113850000	131640000	175420000	95232000	132370400	108750000	61624000	82047000	77263000	61252000	78187200	3.3395	1.98975
At5g13420	Aldolase-type TIM barrel family protein	OPP.non-reductive PP.transaldolase	P	152780000	220220000	328870000	346060000	315990000	272784000	113050000	140780000	130020000	144900000	136260000	133002000	3.72485	2.23428
At3g02360	6-phosphogluconate dehydrogenase family protein	OPP.oxidative PP.6-phosphogluconate dehydrogenase	PX	496760000	577350000	746930000	928800000	606410000	671250000	385870000	410290000	421270000	502320000	451610000	434272000	3.01515	1.77775
At1g50200	Alanyl-tRNA synthetase	protein.aa activation.alanine-tRNA ligase	M	810580000	779060000	736750000	1086100000	705170000	823532000	554960000	440990000	585470000	499920000	625330000	541334000	3.74436	2.24643
At1g25350	glutamine-tRNA ligase, putative	protein.aa activation.glutamine-tRNA ligase	C	66983000	66877000	68069000	96896000	62326000	72230200	0	0	0	0	0	0	11.5661	5.54713
At3g13490	Lysyl-tRNA synthetase, class II	protein.aa activation.lysine-tRNA ligase	M	27651000	27173000	24065000	18612000	30075000	25515200	0	0	0	0	0	0	12.9318	5.91715
At5g23120	photosystem II stability/assembly factor, chloroplast (HCF136);encodes a stability and/or assembly factor of photosystem II	protein.assembly and cofactor ligation	P	562990000	543030000	439480000	538750000	606920000	538234000	746430000	650960000	762800000	759900000	703760000	724770000	-5.36862	3.17347
At3g24430	ATP binding	protein.assembly and cofactor ligation	P	139850000	113150000	102590000	91690000	84907000	106437400	190990000	169990000	181290000	139850000	236880000	183800000	-4.17868	2.51072
At1g63770	Peptidase M1 family protein	protein.degradation	M	597330000	634070000	607850000	638840000	549010000	605420000	523100000	380270000	510710000	438460000	563790000	483266000	3.34757	1.99496
At4g17830	Peptidase M20/M25/M40 family protein	protein.degradation	C	49060000	72661000	54565000	89036000	0	53064400	0	0	0	0	0	0	3.53288	2.11354
At4g36760	aminopeptidase P1	protein.degradation	C	30286000	47007000	63251000	32342000	49846000	44546400	22545000	19481000	24002000	21323000	25476000	22565400	3.57072	2.13751
At2g24200	Cytosol aminopeptidase family protein	protein.degradation	C	905800000	1104700000	1242900000	1074700000	1103600000	1086340000	865890000	719520000	798740000	965050000	767770000	823394000	3.83057	2.29983
At4g33090	aminopeptidase M1	protein.degradation	C	335890000	368950000	360090000	435670000	319280000	363976000	273720000	198310000	255760000	266010000	258310000	250422000	4.72351	2.82525
At4g14570	acylaminoacyl-peptidase-related	protein.degradation	N	33165000	32321000	38512000	56361000	39707000	40013200	0	0	0	0	0	0	9.23246	4.81368
AT3g50930	cytochrome BC1 synthesis	protein.degradation.AAA type	C	0	82512000	79123000	22323000	44202000	45632000	0	0	0	0	0	0	2.85495	1.67129
At2g18330	AAA-type ATPase family protein	protein.degradation.AAA type	P	27669000	32810000	31611000	27123000	29146000	29671800	0	0	0	0	0	0	26.8675	8.40184
At1g11910	aspartic proteinase A1	protein.degradation.aspartate protease	V	235760000	314580000	431630000	107570000	360260000	289960000	149730000	104840000	134940000	66472000	108600000	112916400	3.08419	1.82329
AT2G30950	FtsH extracellular protease family	protein.degradation.metalloprotease	P	2479000000	2085700000	1952700000	1992400000	2200800000	2142120000	3377100000	3042200000	3339400000	3453900000	3514700000	3345460000	-9.63726	4.95168
At3g59990	methionine aminopeptidase 2B	protein.degradation.metalloprotease	C	38233000	48258000	56978000	64033000	36792000	48858800	0	0	0	0	0	0	9.27449	4.82825
At2g47940	DEGP protease 2	protein.degradation.serine protease	P	124590000	159040000	108490000	57506000	117600000	113445200	185360000	137820000	209270000	146450000	184230000	172626000	-2.80381	1.6371
At4g20850	tripeptidyl peptidase ii	protein.degradation.serine protease	P	510680000	474130000	554460000	674260000	453390000	533384000	306490000	269970000	439950000	364850000	348420000	345936000	3.85671	2.31593
At1g43690	ubiquitin interaction motif-containing protein	protein.degradation.ubiquitin	C	0	0	0	0	0	0	0	20716000	13401000	18553000	19966000	14527200	-3.77364	2.26462
At2g30110	ubiquitin-activating enzyme 1	protein.degradation.ubiquitin.E1	N	422150000	470100000	506750000	488640000	412480000	460024000	330290000	247370000	369410000	303170000	354510000	320950000	4.90314	2.9248
At5g09900	26S proteasome regulatory subunit	protein.degradation.ubiquitin.proteasom	C	195230000	275380000	276660000	201970000	200980000	230044000	194270000	164280000	174690000	152160000	170300000	171140000	2.9399	1.72787
At4g29040	regulatory particle AAA-ATPase 2A	protein.degradation.ubiquitin.proteasom	C	156570000	245310000	221930000	217190000	197550000	207710000	152370000	158960000	174860000	165360000	157890000	161888000	2.98281	1.75634
At1g29150	non-ATPase subunit 9	protein.degradation.ubiquitin.proteasom	C	160770000	199730000	170010000	248160000	172650000	190264000	144790000	106690000	140930000	124050000	107640000	124820000	3.68306	2.20818
At5g20890	TCP-1/cpn60 chaperonin family protein	protein.folding	C	126200000	153660000	182740000	246990000	112350000	164388000	91980000	57899000	80337000	112830000	90498000	86708800	3.04258	1.79587
At3g02530	TCP-1/cpn60 chaperonin family protein	protein.folding	C	195330000	278860000	252860000	187670000	180930000	219130000	177580000	113630000	131230000	140040000	167400000	145976000	3.19612	1.89667
At3g03960	TCP-1/cpn60 chaperonin family protein	protein.folding	C	277740000	369020000	328410000	502010000	328470000	361130000	212760000	198390000	216360000	278030000	244640000	230036000	3.2271	1.91687
At3g20050	T-complex protein 1 alpha subunit	protein.folding	C	225680000	301380000	254050000	351430000	240220000	274552000	188710000	117640000	203260000	156670000	223540000	177964000	3.26132	1.93913
At3g23990	heat shock protein 60	protein.folding	M	1353500000	1549700000	1452400000	2492000000	1516900000	1672900000	814040000	808790000	797910000	1121600000	1037100000	915888000	3.4664	2.07122
At2g33210	heat shock protein 60-2	protein.folding	M	132890000	140550000	255070000	112570000	145770000	157370000	68079000	62623000	75089000	54004000	71684000	66295800	3.59397	2.1522
At5g26360	TCP-1/cpn60 chaperonin family protein	protein.folding	C	0	140060000	179450000	196450000	146670000	132526000	0	0	0	0	0	0	3.81711	2.29152
At3g18190	TCP-1/cpn60 chaperonin family protein	protein.folding	C	378570000	479820000	486660000	513770000	391700000	450104000	311370000	282810000	304870000	355850000	362660000	323512000	4.05099	2.43425
At5g26360	TCP-1/cpn60 chaperonin family protein	protein.folding	C	329480000	359060000	361540000	382870000	297420000	346074000	240530000	228150000	288890000	244930000	249490000	250398000	5.30346	3.13945
At1g71220	UDP-glucose:glycoprotein glucosyltransferases	protein.glycosylation.UDP-glucose glycoprotein glucosyltransferase	PM	34273000	57261000	58843000	13285000	27423000	38217000	0	0	0	23258000	0	4651600	3.37812	2.01464
At1g09640	Translation elongation factor EF1B	protein.synthesis.elongation	C	364990000	454200000	395870000	399060000	506010000	424026000	311400000	287160000	328430000	304470000	335090000	313310000	4.18441	2.51412
At3g12390	Nascent polypeptide-associated complex (NAC), alpha subunit family protein	protein.synthesis.elongation	N	105670000	182300000	79389000	240150000	130210000	147543800	0	0	0	0	0	0	5.13949	3.05272
At1g17220	Translation initiation factor 2, small GTP-binding protein	protein.synthesis.initiation	P	252340000	231990000	210040000	300800000	194220000	237878000	348480000	272740000	296460000	364430000	387710000	333964000	-3.39012	2.02236
At3g13920	eukaryotic translation initiation factor 4A1	protein.synthesis.initiation	C	2129300000	2927400000	2394800000	2673300000	2645100000	2553980000	2018000000	1920500000	1837800000	1919700000	1959400000	1931080000	4.48971	2.6926
At3g53870	Ribosomal protein S3 family protein	protein.synthesis.ribosomal protein.eukaryotic.40S subunit.S3	C	139180000	170600000	136500000	187930000	154690000	157780000	166690000	0	0	0	0	33338000	3.58411	2.14597
At3g28900	Ribosomal protein L34e superfamily protein	protein.synthesis.ribosomal protein.eukaryotic.60S subunit.L34	C	128780000	95280000	87393000	117730000	91544000	104145400	81529000	0	0	0	0	16305800	4.82554	2.88205
At2g33800	Ribosomal protein S5 family protein	protein.synthesis.ribosomal protein.prokaryotic.chloroplast.30S subunit.S5	P	407030000	406700000	322480000	660300000	565730000	472448000	732500000	834980000	592500000	843500000	567700000	714236000	-2.85947	1.67431
At3g63490	Ribosomal protein L1p/L10e family	protein.synthesis.ribosomal protein.prokaryotic.chloroplast.50S subunit.L1	P	649320000	731810000	617260000	572310000	690380000	652216000	1067900000	1044900000	832350000	633070000	878230000	891290000	-2.85223	1.66947
AtCg00830	ribosomal protein L2	protein.synthesis.ribosomal protein.prokaryotic.chloroplast.50S subunit.L2	P	474700000	454360000	324110000	388860000	374480000	403302000	898070000	687590000	606220000	1116600000	994020000	860500000	-4.63739	2.7768
At5g30510	ribosomal protein S1	protein.synthesis.ribosomal protein.prokaryotic.unknown organellar.30S subunit.S1	P	1427400000	1467200000	847900000	1566300000	1275600000	1316880000	1843500000	1841200000	1972100000	1559600000	1668400000	1776960000	-3.15861	1.87215
At1g48920	nucleolin like 1;Encodes ATNUC-L1 (NUCLEOLIN LIKE 1)	protein.synthesis.ribosomal RNA	N	166250000	197930000	176480000	174080000	138040000	170556000	117650000	107560000	125180000	156270000	116560000	124644000	3.58551	2.14685
At2g20890	photosystem II reaction center PSB29 protein	protein.targeting	P	378380000	269430000	294590000	544660000	359860000	369384000	547960000	888790000	515390000	700530000	526120000	635758000	-3.08699	1.82514
At5g05000	translocon at the outer envelope membrane of chloroplasts 34	protein.targeting.chloroplast	P	0	0	0	0	0	0	0	49862000	59203000	75916000	60916000	49179400	-3.78743	2.27317
At2g46520	cellular apoptosis susceptibility protein	protein.targeting.nucleus	C	68872000	84262000	77212000	91142000	75956000	79488800	76688000	55101000	63516000	56493000	61615000	62682600	3.11349	1.84256
At4g14160	Sec23/Sec24 protein transport family protein	protein.targeting.secretory pathway.golgi	ER	27152000	37385000	25810000	24439000	21457000	27248600	0	0	0	0	0	0	10.0761	5.09579
At5g46630	Clathrin adaptor complexes medium subunit family protein	protein.targeting.secretory pathway.unspecified	C	37669000	55499000	37953000	47648000	46389000	45031600	0	0	0	35349000	30888000	13247400	3.61193	2.16352
At5g61970	signal recognition particle-related / SRP-related	protein.targeting.secretory pathway.unspecified	N	27487000	29971000	46529000	71069000	28376000	40686400	25537000	0	0	0	0	5107400	3.6317	2.17597
At3g56190	alpha-soluble NSF attachment protein 2	protein.targeting.secretory pathway.unspecified	C	87998000	93265000	0	136880000	114730000	86574600	0	0	0	0	0	0	3.71436	2.22774
At4g26530	Aldolase superfamily protein;	PS.calvin cyle.aldolase	P	705940000	557950000	533120000	535190000	599610000	586362000	809180000	826900000	762280000	1064800000	687600000	830152000	-3.42767	2.04645
At4g38970	fructose-bisphosphate aldolase 2	PS.calvin cyle.aldolase	P	14245000000	10376000000	9308000000	17568000000	13593000000	13018000000	15918000000	19390000000	19504000000	19055000000	15378000000	17849000000	-2.79651	1.63222
At2g01140	Aldolase superfamily protein	PS.calvin cyle.aldolase	P	268200000	328140000	337130000	459410000	361240000	350824000	176650000	223320000	187340000	266250000	213790000	213470000	3.9365	2.36481
At3g54050	high cyclic electron flow 1	PS.calvin cyle.FBPase	P	4036000000	3168300000	2682300000	3293000000	3941600000	3424240000	4925200000	5745900000	5279900000	6377000000	5799800000	5625560000	-6.233	3.60157
At1g12900	glyceraldehyde 3-phosphate dehydrogenase A subunit 2	PS.calvin cyle.GAP	P	872420000	593940000	654050000	534840000	677440000	666538000	930260000	751120000	1110800000	1119100000	871940000	956644000	-3.18871	1.89183
At3g26650	glyceraldehyde 3-phosphate dehydrogenase A subunit	PS.calvin cyle.GAP	P	12925000000	11161000000	9256200000	4700100000	10510000000	9710460000	15968000000	17742000000	19604000000	10028000000	16046000000	15877600000	-2.90717	1.7061
At3g12780	phosphoglycerate kinase 1	PS.calvin cyle.phosphoglycerate kinase	P	20603000000	16155000000	16550000000	19066000000	21353000000	18745400000	24473000000	30072000000	25257000000	28165000000	25583000000	26710000000	-5.38884	3.18397
At1g32060	phosphoribulokinase;	PS.calvin cyle.PRK	P	3424900000	2922900000	2747700000	3384800000	3962400000	3288540000	5272700000	5955200000	5521400000	4083100000	4621100000	5090700000	-4.57019	2.73866
At2g39730	rubisco activase	PS.calvin cyle.rubisco interacting	P	24114000000	17068000000	18013000000	22832000000	23435000000	21092400000	30064000000	38174000000	28468000000	43658000000	32645000000	34601800000	-4.27053	2.56508
AtCg00120	ATP synthase subunit alpha	PS.lightreaction.ATP synthase.alpha subunit	P	33739000000	26463000000	23602000000	37906000000	31929000000	30727800000	47014000000	41834000000	47231000000	50036000000	47158000000	46654600000	-5.5218	3.25244
AtCg00480	ATP synthase subunit beta;chloroplast-encoded gene for beta subunit of ATP synthase	PS.lightreaction.ATP synthase.beta subunit	P	34587000000	23398000000	25447000000	38491000000	30216000000	30427800000	49940000000	49868000000	48042000000	68459000000	48886000000	53039000000	-4.73416	2.83121
At4g04640	ATPase, F1 complex, gamma subunit protein	PS.lightreaction.ATP synthase.gamma chain	P	6291000000	4740400000	4042200000	4323200000	5403200000	4960000000	8254400000	9055900000	9300500000	7551000000	7136300000	8259620000	-5.68158	3.33335
AtCg01110	NAD(P)H dehydrogenase subunit H	PS.lightreaction.cyclic electron flow-chlororespiration	P	351680000	212930000	263720000	66492000	219730000	222910400	396940000	309430000	350660000	347070000	430720000	366964000	-2.8317	1.65576
At5g66190	ferredoxin-NADP(+)-oxidoreductase 1	PS.lightreaction.other electron carrier (ox/red).ferredoxin reductase	P	3106100000	2271700000	2074800000	3447400000	2959000000	2771800000	4008000000	4555400000	3840500000	4736700000	4085000000	4245120000	-4.75184	2.84108
At1g20020	ferredoxin-NADP(+)-oxidoreductase 2	PS.lightreaction.other electron carrier (ox/red).ferredoxin reductase	P	2266900000	1444400000	1640500000	2310800000	2050100000	1942540000	2644600000	3238800000	2662400000	4428000000	2429000000	3080560000	-2.83539	1.65822
AtCg01060	iron-sulfur cluster binding;electron carriers;4 iron, 4 sulfur cluster binding	PS.lightreaction.photosystem I.PSI polypeptide subunits	P	53476000	36746000	28322000	48083000	57621000	44849600	90452000	80184000	56947000	74395000	60566000	72508800	-3.35907	2.00238
AtCg00350	Photosystem I, PsaA/PsaB protein	PS.lightreaction.photosystem I.PSI polypeptide subunits	P	14438000000	13538000000	12858000000	15461000000	15622000000	14383400000	17424000000	21192000000	20314000000	30163000000	20039000000	21826400000	-3.32025	1.97731
AtCg00280	photosystem II reaction center protein C	PS.lightreaction.photosystem II.PSII polypeptide subunits	P	17788000000	14346000000	12644000000	16983000000	17113000000	15774800000	18748000000	21681000000	21465000000	26921000000	21679000000	22098800000	-3.83516	2.30266
AtCg00680	photosystem II reaction center protein B	PS.lightreaction.photosystem II.PSII polypeptide subunits	P	18467000000	14313000000	13457000000	10063000000	14791000000	14218200000	19437000000	19835000000	22829000000	18190000000	19879000000	20034000000	-3.7593	2.25572
AtCg00020	photosystem II reaction center protein A	PS.lightreaction.photosystem II.PSII polypeptide subunits	P	7457300000	4536000000	4555600000	1721200000	6281300000	4910280000	8693400000	10974000000	8993300000	11239000000	7275300000	9435000000	-3.70459	2.22164
At1g06680	photosystem II subunit P-1	PS.lightreaction.photosystem II.PSII polypeptide subunits	P	5066800000	2343900000	3109000000	5337300000	3973400000	3966080000	5381600000	9761500000	7104000000	8673500000	4777600000	7139640000	-2.8758	1.6852
At2g26080	glycine decarboxylase P-protein 2	PS.photorespiration.glycine cleavage.P subunit	M	807710000	653200000	508100000	687900000	671590000	665700000	945650000	855870000	935300000	914830000	701180000	870566000	-3.11724	1.84502
At1g11860	Glycine cleavage T-protein family	PS.photorespiration.glycine cleavage.T subunit	M	3842200000	3499800000	3610500000	3563500000	4315600000	3766320000	4493200000	5894300000	5059000000	5180000000	4731500000	5071600000	-4.63976	2.77813
At3g14420	Aldolase-type TIM barrel family protein	PS.photorespiration.glycolate oxydase	PX	7118700000	6433100000	5050600000	6685700000	6893900000	6436400000	7880300000	8859400000	8208000000	10468000000	7213200000	8525780000	-3.15318	1.86859
At1g68010	hydroxypyruvate reductase	PS.photorespiration.hydroxypyruvate reductase	PX	3027700000	2457600000	2854100000	2474600000	3272900000	2817380000	3527200000	4294200000	3624600000	3878800000	3733500000	3811660000	-4.79654	2.86597
At4g09010	ascorbate peroxidase 4	redox.ascorbate and glutathione.ascorbate	P	786040000	678410000	603900000	862470000	742300000	734624000	1212300000	1109500000	1029900000	964940000	816540000	1026636000	-3.64175	2.18229
At3g24170	glutathione-disulfide reductase	redox.ascorbate and glutathione.glutathione	PX	240210000	366040000	327240000	520440000	349520000	360690000	193200000	204790000	216000000	223790000	209510000	209458000	3.30637	1.96834
At5g27380	glutathione synthetase 2	redox.ascorbate and glutathione.glutathione	P	96445000	96028000	66124000	85352000	107970000	90383800	0	0	0	0	0	0	12.8354	5.89222
At1g20620	catalase 3	redox.dismutases and catalases	PX	7448600000	7976300000	9901100000	6826100000	10096000000	8449620000	4346500000	3867000000	5779600000	5301100000	4375900000	4734020000	4.98206	2.9679
At1g76080	chloroplastic drought-induced stress protein of 32 kD	redox.thioredoxin	P	276770000	267340000	237730000	218180000	250980000	250200000	437370000	402510000	368390000	337560000	351360000	379438000	-6.1845	3.57864
At1g21750	PDI-like 1-1	redox.thioredoxin	ER	467680000	837760000	1056000000	1085300000	804800000	850308000	372560000	447730000	358600000	647090000	536850000	472566000	3.06208	1.80873
At1g77510	PDI-like 1-2	redox.thioredoxin	ER	142790000	373220000	295040000	223450000	180520000	243004000	101910000	83808000	81321000	80497000	61519000	81811000	3.86347	2.32008
At3g54960	PDI-like 1-3.	redox.thioredoxin	ER	50876000	94908000	66809000	71385000	63287000	69453000	50945000	0	0	0	0	10189000	4.74635	2.83802
At5g52470	fibrillarin 1	RNA.processing	N	92575000	148410000	92357000	106180000	78320000	103568400	61388000	42961000	47561000	0	0	30382000	4.16934	2.50516
At3g61260	Remorin family protein	RNA.regulation of transcription.putative transcription regulator	PM	43815000	0	0	79953000	0	24753600	91836000	163800000	84809000	177790000	101280000	123903000	-3.9173	2.35309
At3g63140	chloroplast stem-loop binding protein of 41 kDa	RNA.regulation of transcription.unclassified	P	2489200000	1866700000	1948200000	2666700000	2390400000	2272240000	2998600000	4922000000	3060700000	5577700000	3860900000	4083980000	-3.39534	2.02571
At1g09750	Eukaryotic aspartyl protease family protein	RNA.regulation of transcription.unclassified	EX	282230000	408410000	298520000	379930000	306280000	335074000	665430000	353740000	761650000	487510000	524830000	558632000	-2.97218	1.74929
At4g24770	31-kDa RNA binding protein	RNA.RNA binding	P	783160000	622300000	434230000	1013700000	784580000	727594000	1104200000	1670500000	965340000	1616400000	985790000	1268446000	-2.96206	1.74258
AtCg00740	RNA polymerase subunit alpha;RNA polymerase alpha subunit	RNA.transcription	P	0	39919000	24082000	25587000	27433000	23404200	0	0	0	0	0	0	3.60716	2.16052
AT4g14210	phytoene desaturase 3	secondary metabolism.isoprenoids.carotenoids.phytoene dehydrogenase	P	96948000	89202000	99141000	73255000	100740000	91857200	112290000	95497000	127330000	143620000	118920000	119531400	-2.93139	1.72222
At1g08550	non-photochemical quenching 1	secondary metabolism.isoprenoids.carotenoids.violaxanthin de-epoxidase	P	66596000	76678000	76572000	97166000	83084000	80019200	105460000	85725000	131470000	107790000	96509000	105390800	-2.78645	1.62548
At4g34350	4-hydroxy-3-methylbut-2-enyl diphosphate reductase	secondary metabolism.isoprenoids.non-mevalonate pathway.HDR	P	122810000	197810000	146710000	142790000	166290000	155282000	262290000	259800000	292190000	267240000	232630000	262830000	-6.79058	3.8565
At5g60600	4-hydroxy-3-methylbut-2-enyl diphosphate synthase	secondary metabolism.isoprenoids.non-mevalonate pathway.HDS	P	606170000	583230000	547210000	715060000	577010000	605736000	745650000	688480000	640060000	879800000	798360000	750470000	-2.84435	1.66421
At1g06570	phytoene desaturation 1	secondary metabolism.isoprenoids.tocopherol biosynthesis.hydroxyphenylpyruvate dioxygenase	M	0	32547000	33067000	32860000	32670000	26228800	0	0	0	0	0	0	3.99964	2.40321
At3g63410	S-adenosyl-L-methionine-dependent methyltransferases superfamily proteins.	secondary metabolism.isoprenoids.tocopherol biosynthesis.MPBQ/MSBQ methyltransferase	P	266590000	310030000	267350000	153960000	233360000	246258000	374810000	316780000	366920000	307520000	354070000	344020000	-3.32804	1.98235
At1g74020	strictosidine synthase 2	secondary metabolism.N misc.alkaloid-like	EX	0	28928000	32948000	35419000	33696000	26198200	0	0	0	0	0	0	3.94819	2.37194
At3g48170	aldehyde dehydrogenase 10A9	secondary metabolism.N misc.betaine.betaine-aldehyde dehydrogenase	PX	101530000	116530000	108150000	110660000	90061000	105386200	75787000	72037000	68255000	110860000	65976000	78583000	2.85121	1.66879
At3g44310	nitrilase 1	secondary metabolism.sulfur-containing.glucosinolates.degradation.nitrilase	PX	1684400000	1564000000	1881300000	1457300000	2287500000	1774900000	1010800000	1397200000	1307700000	1180000000	1344100000	1247960000	3.25679	1.93619
At3g44300	nitrilase 2	secondary metabolism.sulfur-containing.glucosinolates.degradation.nitrilase	PX	0	60006000	90390000	138280000	77244000	73184000	0	0	0	0	0	0	3.25994	1.93824
At5g48180	nitrile specifier protein 5	secondary metabolism.sulfur-containing.glucosinolates.degradation.nitrilespecifier protein	C	42459000	80127000	77397000	82942000	48254000	66235800	0	0	0	0	0	0	7.68596	4.23515
At5g23010	methylthioalkylmalate synthase 1	secondary metabolism.sulfur-containing.glucosinolates.synthesis.aliphatic.methylthioalkylmalate synthase (MAM)	P	81737000	35003000	49029000	45077000	73012000	56771600	34507000	40482000	0	0	0	14997800	3.27074	1.94525
At2g31790	UDP-Glycosyltransferase superfamily protein	secondary metabolism.sulfur-containing.glucosinolates.synthesis.aliphatic.UDP-glycosyltransferase	C	107830000	67982000	79238000	120750000	93418000	93843600	39359000	47520000	63886000	61892000	40326000	50596600	3.99194	2.39854
At1g08450	calreticulin 3	signalling.calcium	ER	101600000	336620000	306440000	357650000	181600000	256782000	84855000	92599000	83526000	139030000	107950000	101592000	3.07692	1.81851
At3g59820	LETM1-like protein	signalling.calcium	M	62314000	52346000	86395000	72212000	62854000	67224200	0	0	0	0	0	0	11.7292	5.59334
At5g20010	RAS-related nuclear protein-1	signalling.G-proteins	C	1042100000	1235100000	1117400000	1582000000	1127800000	1220880000	740700000	775040000	638050000	633440000	691100000	695666000	5.28548	3.13002
At3g45780	phototropin 1;Blue-light photoreceptor	signalling.light	PM	124420000	143850000	93172000	101120000	105670000	113646400	184000000	155360000	176410000	216720000	165170000	179532000	-4.73564	2.83203
At5g16590	Leucine-rich repeat protein kinase family protein	signalling.receptor kinases.leucine rich repeat III	PM	0	0	0	0	0	0	36615000	46686000	39300000	60725000	56286000	47922400	-10.2452	5.14986
At1g62740	stress-inducible protein, putative	stress	N	48630000	56349000	58932000	63551000	46416000	54775600	36386000	0	45547000	0	0	16386600	3.61111	2.16301
At1g16560	Per1-like family protein	stress.abiotic	EX	21421000	31065000	28126000	40269000	39459000	32068000	0	0	0	0	0	0	9.03795	4.74554
AT5G52310	low-temperature-responsive protein 78 (LTI78)	stress.abiotic.cold	N	0	0	0	0	118650000	23730000	129590000	141630000	125290000	275360000	91689000	152711800	-3.25324	1.93388
At1g04430	S-adenosyl-L-methionine-dependent methyltransferases superfamily protein	stress.abiotic.drought/salt	ER	77219000	73232000	68969000	104800000	85477000	81939400	107050000	139790000	110230000	122900000	111420000	118278000	-4.1636	2.50174
At1g30360	Early-responsive to dehydration stress protein (ERD4)	stress.abiotic.drought/salt	PM	441340000	403440000	288600000	646180000	366900000	429292000	746200000	658390000	789820000	1238400000	966990000	879960000	-3.79058	2.27511
At3g25760	allene oxide cyclase 1	stress.abiotic.drought/salt	P	22562000	21738000	21479000	0	30308000	19217400	0	0	0	0	0	0	3.78722	2.27304
At5g52640	heat shock protein 90.1	stress.abiotic.heat	C	0	24626000	28128000	22172000	28335000	20652200	0	0	0	0	0	0	3.90455	2.34528
At1g79920	Heat shock protein 70 (Hsp 70) family protein	stress.abiotic.heat	C	776280000	937720000	913300000	1063800000	798950000	898010000	630640000	435680000	669990000	603650000	638150000	595622000	4.55506	2.73003
At5g09590	mitochondrial HSO70 2	stress.abiotic.heat	M	408490000	465030000	611500000	581960000	491380000	511672000	192310000	169590000	279540000	376380000	272210000	258006000	4.83938	2.8897
At4g37910	mitochondrial heat shock protein 70-1	stress.abiotic.heat	M	854050000	1183200000	1263400000	1571400000	1019700000	1178350000	317680000	403680000	443250000	513780000	435720000	422822000	6.04554	3.51225
At1g56410	heat shock protein 70 (Hsp 70) family protein;	stress.abiotic.heat	C	94366000	125460000	163460000	95955000	117100000	119268200	0	0	0	0	0	0	9.4891	4.90176
At5g06320	NDR1/HIN1-like 3	stress.biotic	PM	22555000	143700000	171510000	61761000	107930000	101491200	19623000	21344000	0	12415000	23145000	15305400	3.15821	1.87189
At1g75040	pathogenesis-related gene 5	stress.biotic	EX	22654000	245430000	264610000	422760000	264920000	244074800	17669000	34996000	22941000	25331000	18684000	23924200	3.43805	2.0531
At2g43570	chitinase, putative	stress.biotic	EX	0	51709000	81959000	85488000	51652000	54161600	0	0	0	0	0	0	3.53318	2.11372
At4g13430	isopropyl malate isomerase large subunit 1	TCA / org. transformation.other organic acid transformaitons.aconitase	P	820300000	715840000	906700000	875050000	664990000	796576000	568990000	409990000	506110000	586320000	581750000	530632000	4.66415	2.7919
At1g04410	Lactate/malate dehydrogenase family protein	TCA / org. transformation.other organic acid transformaitons.cyt MDH	PX	3453800000	3937900000	4377600000	3027700000	4301600000	3819720000	2840200000	2975500000	3304000000	1729500000	2277300000	2625300000	3.15216	1.86793
At5g03290	isocitrate dehydrogenase V	TCA / org. transformation.other organic acid transformaitons.IDH	M	210600000	297980000	350270000	512570000	311960000	336676000	166120000	195410000	170780000	193920000	190440000	183334000	3.07024	1.81411
At4g00570	NAD-dependent malic enzyme 2	TCA / org. transformation.other organic acid transformaitons.malic	M	211050000	253740000	250270000	262010000	235920000	242598000	201650000	159440000	204310000	178840000	203640000	189576000	4.2024	2.52481
At5g11670	NADP-malic enzyme 2	TCA / org. transformation.other organic acid transformaitons.malic	M	465540000	516180000	532790000	525710000	593680000	526780000	299780000	312130000	418010000	334190000	333950000	339612000	6.43399	3.69528
At5g55070	Dihydrolipoamide succinyltransferase;	TCA / org. transformation.TCA.2-oxoglutarate dehydrogenase	M	223190000	295090000	389760000	450050000	286290000	328876000	189340000	176500000	189930000	219310000	183740000	191764000	3.34619	1.99407
At2g05710	aconitase 3	TCA / org. transformation.TCA.aconitase	M	1472200000	1348500000	1785800000	2730000000	1642500000	1795800000	757460000	791480000	948770000	1248000000	828120000	914766000	3.37765	2.01433
At2g44350	Citrate synthase family protein	TCA / org. transformation.TCA.CS	M	397630000	513080000	582780000	661570000	581620000	547336000	247050000	325160000	314200000	226120000	279040000	278314000	5.59426	3.28931
At5g14590	Isocitrate/isopropylmalate dehydrogenase family protein	TCA / org. transformation.TCA.IDH	M	111950000	136830000	160270000	212070000	145650000	153354000	93751000	109430000	96313000	109100000	103110000	102340800	3.00892	1.77363
At1g54220	Dihydrolipoamide acetyltransferase, long form protein	TCA / org. transformation.TCA.pyruvate DH.E2	M	51562000	64584000	51679000	55837000	47511000	54234600	44019000	37088000	44635000	45672000	41219000	42526600	3.55923	2.13024
At2g20420	ATP citrate lyase (ACL) family protein	TCA / org. transformation.TCA.succinyl-CoA ligase	M	529950000	795780000	757620000	1144600000	740420000	793674000	510810000	584630000	476990000	528630000	432690000	506750000	2.80162	1.63564
At1g08520	ALBINA 1	tetrapyrrole synthesis.magnesium chelatase	P	416910000	408780000	391020000	591260000	359690000	433532000	637670000	552980000	585860000	664800000	744760000	637214000	-3.881	2.33085
At4g25080	magnesium-protoporphyrin IX methyltransferase	tetrapyrrole synthesis.magnesium protoporphyrin IX methyltransferase	P	857260000	830380000	634780000	1493800000	992260000	961696000	1468800000	1879100000	1333300000	1599100000	1256000000	1507260000	-3.00172	1.76886
At1g03630	protochlorophyllide oxidoreductase C	tetrapyrrole synthesis.protochlorophyllide reductase	P	349640000	357330000	232970000	486260000	333080000	351856000	485040000	456300000	462640000	555410000	446040000	481086000	-2.8786	1.68707
At4g01690	Flavin containing amine oxidoreductase family	tetrapyrrole synthesis.protoporphyrin IX oxidase	P	122270000	129620000	100730000	177200000	94517000	124867400	168700000	147840000	192170000	204490000	190870000	180814000	-3.15312	1.86855
At2g40490	Uroporphyrinogen decarboxylase	tetrapyrrole synthesis.uroporphyrinogen decarboxylase	P	349390000	377030000	308840000	312400000	341710000	337874000	727420000	620800000	614600000	525000000	571610000	611886000	-7.63228	4.21343
At5g40780	lysine histidine transporter 1	transport.amino acids	PM	0	9053700	10055000	9528800	14045000	8536500	0	0	0	0	0	0	3.69456	2.21538
At1g15690	Inorganic H pyrophosphatase family protein	transport.H+ transporting pyrophosphatase	V	1779300000	1666800000	1675100000	1782600000	1719700000	1724700000	1884700000	1876400000	2277900000	2705000000	2346100000	2218020000	-3.12906	1.85278
At4g23400	plasma membrane intrinsic protein 1;5	transport.Major Intrinsic Proteins.PIP	PM	0	0	0	0	0	0	44460000	49347000	61015000	55516000	49676000	52002800	-18.2201	7.07242
At4g00430	plasma membrane intrinsic protein 1;4	transport.Major Intrinsic Proteins.PIP	PM	285950000	212050000	192580000	307120000	213740000	242288000	310890000	456820000	470840000	434310000	455550000	425682000	-4.94916	2.94998
At4g35100	plasma membrane intrinsic protein 3	transport.Major Intrinsic Proteins.PIP	PM	159310000	138750000	89439000	233420000	117490000	147681800	228740000	314180000	208140000	404530000	271540000	285426000	-3.23493	1.92197
AT2G45960	plasma membrane intrinsic protein 1B	transport.Major Intrinsic Proteins.PIP	PM	341510000	269350000	181900000	418260000	256680000	293540000	433470000	400550000	455900000	393820000	411400000	419028000	-3.00547	1.77134
At1g72150	PATELLIN 1	transport.misc	C	437580000	282670000	159940000	490490000	260060000	326148000	1169900000	1203100000	1575200000	1573700000	1261600000	1356700000	-9.49362	4.90329
At1g22530	PATELLIN 2	transport.misc	C	117920000	94368000	49885000	79761000	69843000	82355400	370470000	216700000	388270000	308800000	332000000	323248000	-7.48374	4.15272
At1g30690	Sec14p-like phosphatidylinositol transfer family protein	transport.misc	C	0	0	0	0	0	0	76337000	98747000	0	126000000	92178000	78652400	-3.70358	2.22101
At3g21670	Major facilitator superfamily protein	transport.nitrate	V	0	0	0	16912000	16585000	6699400	25406000	20685000	35065000	24826000	24585000	26113400	-4.08938	2.45735
AT5g57350	H(+)-ATPase 3	transport.p- and v-ATPases.H+-exporting ATPase	PM	0	0	0	0	55923000	11184600	73530000	54334000	87648000	104780000	58008000	75660000	-4.41544	2.64974
At2g18960	H(+)-ATPase 1	transport.p- and v-ATPases.H+-exporting ATPase	PM	2397700000	2514900000	2188200000	2962400000	2206800000	2454000000	2856700000	2612200000	3062600000	3193500000	3452800000	3035560000	-2.8932	1.6968
At1g20260	ATPase, V1 complex, subunit B protein	transport.p- and v-ATPases.H+-transporting two-sector ATPase.subunit B	C	1571200000	1680800000	1696400000	1585300000	1755800000	1657900000	1224800000	1427500000	1556300000	1360800000	1533100000	1420500000	3.40167	2.02978
At3g01280	voltage dependent anion channel 1	transport.porins	M	304260000	403320000	364710000	229540000	397310000	339828000	242520000	232290000	246280000	149420000	229980000	220098000	3.21066	1.90616
At5g15090	voltage dependent anion channel 3	transport.porins	M	750270000	854280000	776530000	1009400000	987650000	875626000	568010000	735540000	512470000	469160000	519570000	560950000	4.46239	2.67687

## Sheet: Supplemental Tab.4b
Supplemental Table 4b (short version of table 4a): Proteins of altered abundance in the ca1ca2 mutant as obtained by label free quantitative shotgun MS analysis.
aAccession numbers as given by TAIR (http://www.arabidopsis.org/).
bProteins are named according to the corresponding genes annotated at TAIR (www.arabidopsis.org).
cFunctional context annotation according to MapMan.
dSubcellular localisation: mitochondrion (M), plastid (P), peroxisome (PX), endoplasmatic reticulum (ER), cytosol (C), nucleus (N), extracellular (EX), plasma membrane (PM), vacuole (V).
eMaxQuant ratios: values < 0 indicate decreased bundance in ca1ca2 and values > 0 indicate increased abundance in ca1ca2
fp-values by student's t-Test -log10 values calculated by MaxQuant. p-value < 0.05 is analog to 1.31.
Accessiona	Nameb	functional contextc	localisationd	ratioe	p-value [-log10, Perseus]f
At2g20610	Tyrosine transaminase family protein	amino acid metabolism.degradation.aromatic aa.tyrosine	C	3.17567	1.88331
At2g14170	aldehyde dehydrogenase 6B2	amino acid metabolism.degradation.branched-chain group.valine	M	4.71948	2.82299
At4g08870	Arginase/deacetylase superfamily protein	amino acid metabolism.degradation.glutamate family.arginine	M	3.46557	2.07069
At4g23600	tyrosine aminotransferase	amino acid metabolism.synthesis.aromatic aa.phenylalanine and tyrosine	C	3.69802	2.21754
At4g33680	Pyridoxal phosphate (PLP)-dependent transferases superfamily protein	amino acid metabolism.synthesis.aspartate family.lysine.LL-diaminopimelic acid aminotransferase	P	-3.33569	1.98729
At3g03780	methionine synthase 2	amino acid metabolism.synthesis.aspartate family.methionine.methionine synthase	C	3.55632	2.1284
At3g19710	branched-chain aminotransferase4	amino acid metabolism.synthesis.branched chain group.common.branched-chain amino acid aminotransferase	C	9.84703	5.02125
At1g17290	alanine aminotransferase	amino acid metabolism.synthesis.central amino acid metabolism.alanine.alanine aminotransferase	M	3.31843	1.97614
At2g22250	aspartate aminotransferase	amino acid metabolism.synthesis.central amino acid metabolism.aspartate.aspartate aminotransferase	P	3.87528	2.32734
At5g19550	aspartate aminotransferase 2	amino acid metabolism.synthesis.central amino acid metabolism.aspartate.aspartate aminotransferase	C	10.1623	5.12345
At3g55610	delta 1-pyrroline-5-carboxylate synthase 2	amino acid metabolism.synthesis.glutamate family.proline.delta 1-pyrroline-5-carboxylate synthetase	C	-3.05023	1.80092
At2g39800	delta1-pyrroline-5-carboxylate synthase 1	amino acid metabolism.synthesis.glutamate family.proline.delta 1-pyrroline-5-carboxylate synthetase	C	4.16741	2.50401
At2g43750	O-acetylserine (thiol) lyase B	amino acid metabolism.synthesis.serine-glycine-cysteine group.cysteine.OASTL	P	-8.86187	4.68278
At5g28020	cysteine synthase D2	amino acid metabolism.synthesis.serine-glycine-cysteine group.cysteine.OASTL	C	3.484	2.08244
At4g14880	O-acetylserine (thiol) lyase (OAS-TL) isoform A1	amino acid metabolism.synthesis.serine-glycine-cysteine group.cysteine.OASTL	C	4.14025	2.48782
At4g34200	D-3-phosphoglycerate dehydrogenase	amino acid metabolism.synthesis.serine-glycine-cysteine group.serine.phosphoglycerate dehydrogenase	P	6.39635	3.67789
At4g35630	phosphoserine aminotransferase	amino acid metabolism.synthesis.serine-glycine-cysteine group.serine.phosphoserine aminotransferase	P	4.93049	2.93978
At1g11840	glyoxalase I homolog	Biodegradation of Xenobiotics.lactoylglutathione lyase	C	3.38428	2.0186
At4g31120	SHK1 binding protein 1	C1-metabolism	C	3.04971	1.80057
At4g37930	serine transhydroxymethyltransferase 1	C1-metabolism.glycine hydroxymethyltransferase	M	-2.92456	1.71767
At5g26780	serine hydroxymethyltransferase 2	C1-metabolism.glycine hydroxymethyltransferase	M	4.68241	2.80218
At4g00620	Amino acid dehydrogenase family protein	C1-metabolism.Methylenetetrahydrofolate dehydrogenase & Methenyltetrahydrofolate cyclohydrolase	P	3.59196	2.15093
At5g15650	reversibly glycosylated polypeptide 2	cell wall.cell wall proteins.RGP	C	3.07971	1.82034
At3g02230	reversibly glycosylated polypeptide 1	cell wall.cell wall proteins.RGP	C	3.42811	2.04673
At5g49720	glycosyl hydrolase 9A1	cell wall.cellulose synthesis	C	-2.87364	1.68376
At2g45220	Plant invertase/pectin methylesterase inhibitor superfamily;	cell wall.pectin*esterases.misc	EX	3.17485	1.88277
At1g11580	methylesterase PCR A	cell wall.pectin*esterases.PME	EX	3.38734	2.02057
At3g29360	UDP-glucose 6-dehydrogenase family protein;	cell wall.precursor synthesis.UGD	EX	2.93463	1.72437
At1g03860	prohibitin 2;	cell.cycle	M	3.6471	2.18565
At3g15520	Cyclophilin-like peptidyl-prolyl cis-trans isomerase family protein	cell.cycle.peptidylprolyl isomerase	P	-7.6529	4.22179
At5g35100	Cyclophilin-like peptidyl-prolyl cis-trans isomerase family protein;	cell.cycle.peptidylprolyl isomerase	P	-3.2023	1.9007
At3g63190	ribosome recycling factor	cell.division	P	-5.94281	3.4625
At5g40770	prohibitin 3	cell.division	M	3.68765	2.21105
At5g44340	tubulin beta chain 4	cell.organisation	C	-5.14056	3.05329
At5g19770	tubulin alpha-3;tubulin 3	cell.organisation	C	-3.74888	2.24924
At1g50010	tubulin alpha-2 chain	cell.organisation	C	-3.03375	1.79004
At4g22240	Plastid-lipid associated protein PAP / fibrillin family protein	cell.organisation	P	2.80781	1.63978
At5g65020	annexin 2	cell.organisation	C	3.00709	1.77242
At1g06530	Tropomyosin-related	cell.organisation	C	3.10733	1.83851
At1g35720	annexin 1	cell.organisation	C	5.77856	3.38174
At2g38750	annexin 4	cell.organisation	C	6.33418	3.649
At3g09740	syntaxin of plants 71	cell.vesicle transport	N	-5.8701	3.42694
At2g29630	thiaminC	Co-factor and vitamine metabolism.thiamine	P	-4.04323	2.42957
At3g14990	Class I glutamine amidotransferase-like superfamily protein	Co-factor and vitamine metabolism.thiamine	C	3.73899	2.24309
At4g34950	Major facilitator superfamily protein	development.unspecified	PM	-3.64585	2.18486
At2g17840	Senescence/dehydration-associated protein-related	development.unspecified	P	-3.50639	2.0967
At1g55450	S-adenosyl-L-methionine-dependent methyltransferases superfamily protein	development.unspecified	C	3.89619	2.34016
At4g16130	arabinose kinase	ell wall.precursor synthesis.sugar kinases.arabinose-1-kinase	C	2.91852	1.71365
At3g24503	aldehyde dehydrogenase 2C4	fermentation.aldehyde dehydrogenase	C	2.9443	1.73079
At3g48000	aldehyde dehydrogenase 2B4	fermentation.aldehyde dehydrogenase	M	6.31074	3.63806
At5g54960	pyruvate decarboxylase-2	fermentation.PDC	C	3.40829	2.03402
At5g17380	Thiamine pyrophosphate dependent pyruvate decarboxylase family protein	fermentation.PDC	PX	3.47735	2.0782
At4g15530	pyruvate orthophosphate dikinase	gluconeogenese/ glyoxylate cycle.pyruvate dikinase	C	6.19289	3.58262
At2g36460	Aldolase superfamily protein	glycolysis.cytosolic branch.aldolase	C	2.88786	1.69324
At2g36530	Enolase	glycolysis.cytosolic branch.enolase	C	5.87146	3.42761
At1g13440	glyceraldehyde-3-phosphate dehydrogenase C2	glycolysis.cytosolic branch.glyceraldehyde 3-phosphate dehydrogenase (GAP-DH)	C	4.85883	2.90043
At1g53310	phosphoenolpyruvate carboxylase 1	glycolysis.cytosolic branch.phospho-enol-pyruvate carboxylase (PEPC)	C	4.38982	2.63487
At1g23190	Phosphoglucomutase/phosphomannomutase family protein	glycolysis.cytosolic branch.phosphoglucomutase (PGM)	C	3.42268	2.04326
At3g08590	Phosphoglycerate mutase, 2,3-bisphosphoglycerate-independent	glycolysis.cytosolic branch.phosphoglycerate mutase	C	8.4769	4.54186
At1g20950	Phosphofructokinase family protein	glycolysis.cytosolic branch.pyrophosphate-fructose-6-P phosphotransferase	C	4.5791	2.74373
At3g52990	Pyruvate kinase family protein	glycolysis.cytosolic branch.pyruvate kinase (PK)	P	3.5855	2.14685
At5g56350	Pyruvate kinase family protein	glycolysis.plastid branch.pyruvate kinase (PK)	C	7.37447	4.10745
At3g52930	Aldolase superfamily protein	glycolysis.unclear/dually targeted.aldolase	C	3.99781	2.4021
At3g10870	methyl esterase 17;Encodes a methyl IAA esterase.	hormone metabolism.auxin	C	9.78131	4.9996
At3g22850	Aluminium induced protein with YGL and LRDR motifs	hormone metabolism.auxin.induced-regulated-responsive-activated	C	4.56786	2.73733
At2g03760	sulphotransferase 12	hormone metabolism.brassinosteroid.synthesis-degradation.BRs.metabolic regulation	C	7.11103	3.99616
At1g48420	D-cysteine desulfhydrase	hormone metabolism.ethylene.synthesis-degradation	M	3.99558	2.40075
At3g16470	Mannose-binding lectin superfamily protein	hormone metabolism.jasmonate.induced-regulated-responsive-activated	C	3.99861	2.40258
AtCg00500	acetyl-CoA carboxylase carboxyl transferase subunit beta	lipid metabolism.FA synthesis and FA elongation.Acetyl CoA Carboxylation	P	-5.10726	3.03548
At3g48990	AMP-dependent synthetase and ligase family protein	lipid metabolism.FA synthesis and FA elongation.acyl coa ligase	PX	2.7792	1.62062
At4g16155	dihydrolipoyl dehydrogenases	lipid metabolism.FA synthesis and FA elongation.pyruvate DH	C	-5.74397	3.36454
At3g10370	FAD-dependent oxidoreductase family protein	lipid metabolism.glyceral metabolism.FAD-dependent glycerol-3-phosphate dehydrogenase	M	10.1019	5.10409
At4g16760	acyl-CoA oxidase 1	lipid metabolism.lipid degradation.beta-oxidation.acyl CoA DH	PX	3.40959	2.03486
At3g06860	multifunctional protein 2	lipid metabolism.lipid degradation.beta-oxidation.multifunctional	PX	3.77985	2.26847
At1g45201	triacylglycerol lipase-like 1	lipid metabolism.lipid degradation.lipases.triacylglycerol lipase	EX	3.69958	2.21851
At3g15730	phospholipase D alpha 1	lipid metabolism.lipid degradation.lysophospholipases.phospholipase D	C	4.493	2.69449
At1g73600	S-adenosyl-L-methionine-dependent methyltransferases superfamily protein	lipid metabolism.Phospholipid synthesis	C	-4.63416	2.77497
At1g48600	S-adenosyl-L-methionine-dependent methyltransferases superfamily protein	lipid metabolism.Phospholipid synthesis	C	-2.97921	1.75396
At3g52180	dual specificity protein phosphatase (DsPTP1) family protein	major CHO metabolism.degradation.starch	P	4.48451	2.68961
At2g31390	pfkB-like carbohydrate kinase family protein	major CHO metabolism.degradation.sucrose.fructokinase	C	2.98065	1.75491
At4g29130	hexokinase 1	major CHO metabolism.degradation.sucrose.hexokinase	PM	2.97346	1.75014
At2g21590	Glucose-1-phosphate adenylyltransferase family protein	major CHO metabolism.synthesis.starch.AGPase	P	5.51199	3.24742
At5g24300	Glycogen/starch synthases, ADP-glucose type	major CHO metabolism.synthesis.starch.starch synthase	P	-3.09527	1.83059
At3g17390	S-adenosylmethionine synthetase family protein	metal handling.binding, chelation and storage	N	-4.09985	2.46364
At5g01600	ferretin 1	metal handling.binding, chelation and storage	P	3.25228	1.93326
At5g36790	Haloacid dehalogenase-like hydrolase (HAD) superfamily protein	minor CHO metabolism.misc	P	-3.92755	2.35935
At4g39800	myo-inositol-1-phosphate synthase 1	minor CHO metabolism.myo-inositol.InsP Synthases	C	-4.00045	2.4037
At4g28706	pfkB-like carbohydrate kinase family protein	minor CHO metabolism.others	P	-6.73311	3.83094
At2g21250	NAD(P)-linked oxidoreductase superfamily protein	minor CHO metabolism.others	C	4.22683	2.53928
At2g37760	NAD(P)-linked oxidoreductase superfamily protein	minor CHO metabolism.others	C	5.65401	3.31949
At5g43940	GroES-like zinc-binding dehydrogenase family protein	misc.alcohol dehydrogenases	C	4.22866	2.54036
At3g57260	beta-1,3-glucanase 2	misc.beta 1,3 glucan hydrolases.glucan endo-1,3-beta-glucosidase	EX	3.08887	1.82637
At4g33650	dynamin-related protein 3A	misc.dynamin	P	3.97969	2.3911
At1g29660	GDSL-like Lipase/Acylhydrolase superfamily protein	misc.GDSL-motif lipase	EX	-2.82005	1.64797
At1g29670	GDSL-like Lipase/Acylhydrolase superfamily protein;	misc.GDSL-motif lipase	EX	-2.78233	1.62272
At5g63840	Glycosyl hydrolases family 31 protein	misc.gluco-, galacto- and mannosidases.alpha-galactosidase	EX	5.6056	3.29505
At5g63800	Glycosyl hydrolase family 35 protein	misc.gluco-, galacto- and mannosidases.beta-galactosidase	EX	-3.53353	2.11395
At2g32810	beta galactosidase 9;putative beta-galactosidase	misc.gluco-, galacto- and mannosidases.beta-galactosidase	V	6.43253	3.6946
At1g02930	glutathione S-transferase 6	misc.glutathione S transferases	C	3.18781	1.89124
At4g02520	glutathione S-transferase PHI 2	misc.glutathione S transferases	C	5.49004	3.23618
At3g23600	alpha/beta-Hydrolases superfamily protein	misc.misc2	C	3.48407	2.08249
At2g26740	soluble epoxide hydrolase	misc.misc2	C	4.35082	2.61215
At3g15356	Legume lectin family protein	misc.myrosinases-lectin-jacalin	EX	3.66601	2.19751
At1g78830	Curculin-like (mannose-binding) lectin family protein	misc.myrosinases-lectin-jacalin	EX	3.69411	2.21509
At1g78850	D-mannose binding lectin protein with Apple-like carbohydrate-binding domain	misc.myrosinases-lectin-jacalin	EX	4.27041	2.56501
At3g16400	nitrile specifier protein 1	misc.myrosinases-lectin-jacalin	C	4.94315	2.9467
At1g52000	Mannose-binding lectin superfamily protein	misc.myrosinases-lectin-jacalin	N	8.88272	4.69026
At4g20830	FAD-binding Berberine family protein	misc.nitrilases, *nitrile lyases, berberine bridge enzymes, reticuline oxidases, troponine reductases	PM	3.15502	1.8698
At1g23740	Oxidoreductase, zinc-binding dehydrogenase family protein	misc.oxidases - copper, flavone etc.	P	-3.17707	1.88422
At2g29720	FAD/NAD(P)-binding oxidoreductase family protein	misc.oxidases - copper, flavone etc.	M	3.48941	2.08589
At5g61510	GroES-like zinc-binding alcohol dehydrogenase family protein	misc.oxidases - copper, flavone etc.	P	7.2594	4.05922
At3g49120	peroxidase CB;Class III peroxidase Perx34	misc.peroxidases	EX	4.07638	2.44954
At2g10940	Bifunctional inhibitor/lipid-transfer protein/seed storage 2S albumin superfamily protein	misc.protease inhibitor/seed storage/lipid transfer protein (LTP) family protein	EX	-7.74127	4.2574
At4g14090	UDP-Glycosyltransferase superfamily protein	misc.UDP glucosyl and glucoronyl transferases	M	10.8493	5.33687
At3g22370	alternative oxidase 1A	mitochondrial electron transport / ATP synthesis.alternative oxidase	M	8.71042	4.62795
At3g27240	Cytochrome C1 family	mitochondrial electron transport / ATP synthesis.cytochrome c	M	3.7161	2.22883
At2g07698	ATPase, F1 complex, alpha subunit protein	mitochondrial electron transport / ATP synthesis.F1-ATPase	M	2.90353	1.70368
At5g08670	ATP synthase alpha/beta family protein	mitochondrial electron transport / ATP synthesis.F1-ATPase	M	4.57552	2.74169
At1g47260	gamma carbonic anhydrase 2, complex I	mitochondrial electron transport / ATP synthesis.NADH-DH.complex I.carbonic anhydrase	M	-12.3255	5.7575
At5g08530	51 kDa subunit, complex I	mitochondrial electron transport / ATP synthesis.NADH-DH.localisation not clear	M	-13.7748	6.12805
At5g37510	75 kDa subunit, complex I	mitochondrial electron transport / ATP synthesis.NADH-DH.localisation not clear	M	-7.44909	4.13842
At2g20360	39 kDa subunit complex I	mitochondrial electron transport / ATP synthesis.NADH-DH.localisation not clear	M	-7.07896	3.9824
AtMg00665	subunit 5, complex I	mitochondrial electron transport / ATP synthesis.NADH-DH.localisation not clear	M	-3.52405	2.10793
AtMg00510	subunit 7, complex I	mitochondrial electron transport / ATP synthesis.NADH-DH.localisation not clear	M	2.96247	1.74285
At4g05020	alternative NAD(P)H dehydrogenase B2	mitochondrial electron transport / ATP synthesis.NADH-DH.type II.external	M	3.6642	2.19637
At5g35630	glutamine synthetase 2	N-metabolism.ammonia metabolism.glutamine synthase	P	-5.72401	3.35459
At5g18170	glutamate dehydrogenase 1	N-metabolism.N-degradation.glutamate dehydrogenase	M	3.03198	1.78887
At5g07440	glutamate dehydrogenase 2	N-metabolism.N-degradation.glutamate dehydrogenase	M	6.18068	3.57683
At1g37130	nitrate reductase 2	N-metabolism.nitrate metabolism.NR	C	-4.56592	2.73623
At1g76160	SKU5 similar 5	not assigned.no ontology	EX	-7.57696	4.19093
At1g49750	Leucine-rich repeat (LRR) family protein	not assigned.no ontology	EX	-6.99676	3.94691
At4g35250	NAD(P)-binding Rossmann-fold superfamily protein	not assigned.no ontology	P	-4.37667	2.62722
At1g16880	uridylyltransferase-related	not assigned.no ontology	P	-3.42198	2.0428
At2g22400	S-adenosyl-L-methionine-dependent methyltransferases superfamily protein	not assigned.no ontology	N	3.72385	2.23366
At4g27585	SPFH/Band 7/PHB domain-containing membrane-associated protein family	not assigned.no ontology	M	3.98501	2.39434
At3g28270	Protein of unknown function (DUF677)	not assigned.no ontology	N	6.22809	3.59926
At3g15000	cobalt ion binding	not assigned.no ontology	P	6.55348	3.75001
At3g57880	Calcium-dependent lipid-binding (CaLB domain) plant phosphoribosyltransferase family protein	not assigned.no ontology.C2 domain-containing protein	C	-2.96459	1.74426
At4g01050	thylakoid rhodanese-like	not assigned.no ontology.hydroxyproline rich proteins	P	-3.63306	2.17682
At5g07020	proline-rich family protein	not assigned.no ontology.proline rich family	P	-3.92107	2.35539
At4g10060	Beta-glucosidase	not assigned.unknown	C	-10.9309	5.3614
At3g46780	plastid transcriptionally active 16	not assigned.unknown	P	-6.56817	3.75669
At5g11420	Protein of unknown function, DUF642	not assigned.unknown	EX	-5.59203	3.28818
At4g34090	unknown protein	not assigned.unknown	P	-4.52165	2.71093
At1g32220	NAD(P)-binding Rossmann-fold superfamily protein	not assigned.unknown	P	-4.48159	2.68794
At3g04550	Rubisco accumulation factor	not assigned.unknown	P	-4.22907	2.5406
At4g31530	NAD(P)-binding Rossmann-fold superfamily protein;	not assigned.unknown	P	-4.16502	2.50259
At5g64460	Phosphoglycerate mutase family protein	not assigned.unknown	C	-3.90905	2.34804
At3g01780	ARM repeat superfamily protein	not assigned.unknown	C	-3.81611	2.2909
At2g37660	NAD(P)-binding Rossmann-fold superfamily protein	not assigned.unknown	P	-3.55023	2.12454
At1g73060	Low PSII Accumulation 3	not assigned.unknown	P	-3.46389	2.06962
At5g28500	unknown	not assigned.unknown	P	-3.24981	1.93165
At3g08030	Protein of unknown function, DUF642;	not assigned.unknown	EX	-3.09959	1.83343
At1g16080	unknown protein	not assigned.unknown	P	-3.04541	1.79773
At3g44330	unknown protein	not assigned.unknown	PM	3.1816	1.88719
At3g51980	ARM repeat superfamily protein	not assigned.unknown	PM	3.86101	2.31857
At5g23060	calcium sensing receptor	not assigned.unknown	P	3.89409	2.33888
AT4g31440	unknown	not assigned.unknown	N	5.85681	3.42041
At5g63980	Inositol monophosphatase family protein	nucleotide metabolism.degradation	P	6.79532	3.8586
At5g63400	adenylate kinase 1	nucleotide metabolism.phosphotransfer and pyrophosphatases.adenylate kinase	C	3.59616	2.15358
At4g12720	MutT/nudix family protein	nucleotide metabolism.salvage.NUDIX hydrolases	PX	2.86013	1.67474
At1g16350	Aldolase-type TIM barrel family protein	nucleotide metabolism.synthesis.purine.IMP dehydrogenase	PX	12.272	5.74306
At4g30530	Class I glutamine amidotransferase-like superfamily protein	nucleotide metabolism.synthesis.unspecified	C	3.3395	1.98975
At5g13420	Aldolase-type TIM barrel family protein	OPP.non-reductive PP.transaldolase	P	3.72485	2.23428
At3g02360	6-phosphogluconate dehydrogenase family protein	OPP.oxidative PP.6-phosphogluconate dehydrogenase	PX	3.01515	1.77775
At1g50200	Alanyl-tRNA synthetase	protein.aa activation.alanine-tRNA ligase	M	3.74436	2.24643
At1g25350	glutamine-tRNA ligase, putative	protein.aa activation.glutamine-tRNA ligase	C	11.5661	5.54713
At3g13490	Lysyl-tRNA synthetase, class II	protein.aa activation.lysine-tRNA ligase	M	12.9318	5.91715
At5g23120	photosystem II stability/assembly factor, chloroplast (HCF136);encodes a stability and/or assembly factor of photosystem II	protein.assembly and cofactor ligation	P	-5.36862	3.17347
At3g24430	ATP binding	protein.assembly and cofactor ligation	P	-4.17868	2.51072
At1g63770	Peptidase M1 family protein	protein.degradation	M	3.34757	1.99496
At4g17830	Peptidase M20/M25/M40 family protein	protein.degradation	C	3.53288	2.11354
At4g36760	aminopeptidase P1	protein.degradation	C	3.57072	2.13751
At2g24200	Cytosol aminopeptidase family protein	protein.degradation	C	3.83057	2.29983
At4g33090	aminopeptidase M1	protein.degradation	C	4.72351	2.82525
At4g14570	acylaminoacyl-peptidase-related	protein.degradation	N	9.23246	4.81368
AT3g50930	cytochrome BC1 synthesis	protein.degradation.AAA type	C	2.85495	1.67129
At2g18330	AAA-type ATPase family protein	protein.degradation.AAA type	P	26.8675	8.40184
At1g11910	aspartic proteinase A1	protein.degradation.aspartate protease	V	3.08419	1.82329
AT2G30950	FtsH extracellular protease family	protein.degradation.metalloprotease	P	-9.63726	4.95168
At3g59990	methionine aminopeptidase 2B	protein.degradation.metalloprotease	C	9.27449	4.82825
At2g47940	DEGP protease 2	protein.degradation.serine protease	P	-2.80381	1.6371
At4g20850	tripeptidyl peptidase ii	protein.degradation.serine protease	P	3.85671	2.31593
At1g43690	ubiquitin interaction motif-containing protein	protein.degradation.ubiquitin	C	-3.77364	2.26462
At2g30110	ubiquitin-activating enzyme 1	protein.degradation.ubiquitin.E1	N	4.90314	2.9248
At5g09900	26S proteasome regulatory subunit	protein.degradation.ubiquitin.proteasom	C	2.9399	1.72787
At4g29040	regulatory particle AAA-ATPase 2A	protein.degradation.ubiquitin.proteasom	C	2.98281	1.75634
At1g29150	non-ATPase subunit 9	protein.degradation.ubiquitin.proteasom	C	3.68306	2.20818
At5g20890	TCP-1/cpn60 chaperonin family protein	protein.folding	C	3.04258	1.79587
At3g02530	TCP-1/cpn60 chaperonin family protein	protein.folding	C	3.19612	1.89667
At3g03960	TCP-1/cpn60 chaperonin family protein	protein.folding	C	3.2271	1.91687
At3g20050	T-complex protein 1 alpha subunit	protein.folding	C	3.26132	1.93913
At3g23990	heat shock protein 60	protein.folding	M	3.4664	2.07122
At2g33210	heat shock protein 60-2	protein.folding	M	3.59397	2.1522
At5g26360	TCP-1/cpn60 chaperonin family protein	protein.folding	C	3.81711	2.29152
At3g18190	TCP-1/cpn60 chaperonin family protein	protein.folding	C	4.05099	2.43425
At5g26360	TCP-1/cpn60 chaperonin family protein	protein.folding	C	5.30346	3.13945
At1g71220	UDP-glucose:glycoprotein glucosyltransferases	protein.glycosylation.UDP-glucose glycoprotein glucosyltransferase	PM	3.37812	2.01464
At1g09640	Translation elongation factor EF1B	protein.synthesis.elongation	C	4.18441	2.51412
At3g12390	Nascent polypeptide-associated complex (NAC), alpha subunit family protein	protein.synthesis.elongation	N	5.13949	3.05272
At1g17220	Translation initiation factor 2, small GTP-binding protein	protein.synthesis.initiation	P	-3.39012	2.02236
At3g13920	eukaryotic translation initiation factor 4A1	protein.synthesis.initiation	C	4.48971	2.6926
At3g53870	Ribosomal protein S3 family protein	protein.synthesis.ribosomal protein.eukaryotic.40S subunit.S3	C	3.58411	2.14597
At3g28900	Ribosomal protein L34e superfamily protein	protein.synthesis.ribosomal protein.eukaryotic.60S subunit.L34	C	4.82554	2.88205
At2g33800	Ribosomal protein S5 family protein	protein.synthesis.ribosomal protein.prokaryotic.chloroplast.30S subunit.S5	P	-2.85947	1.67431
At3g63490	Ribosomal protein L1p/L10e family	protein.synthesis.ribosomal protein.prokaryotic.chloroplast.50S subunit.L1	P	-2.85223	1.66947
AtCg00830	ribosomal protein L2	protein.synthesis.ribosomal protein.prokaryotic.chloroplast.50S subunit.L2	P	-4.63739	2.7768
At5g30510	ribosomal protein S1	protein.synthesis.ribosomal protein.prokaryotic.unknown organellar.30S subunit.S1	P	-3.15861	1.87215
At1g48920	nucleolin like 1;Encodes ATNUC-L1 (NUCLEOLIN LIKE 1)	protein.synthesis.ribosomal RNA	N	3.58551	2.14685
At2g20890	photosystem II reaction center PSB29 protein	protein.targeting	P	-3.08699	1.82514
At5g05000	translocon at the outer envelope membrane of chloroplasts 34	protein.targeting.chloroplast	P	-3.78743	2.27317
At2g46520	cellular apoptosis susceptibility protein	protein.targeting.nucleus	C	3.11349	1.84256
At4g14160	Sec23/Sec24 protein transport family protein	protein.targeting.secretory pathway.golgi	ER	10.0761	5.09579
At5g46630	Clathrin adaptor complexes medium subunit family protein	protein.targeting.secretory pathway.unspecified	C	3.61193	2.16352
At5g61970	signal recognition particle-related / SRP-related	protein.targeting.secretory pathway.unspecified	N	3.6317	2.17597
At3g56190	alpha-soluble NSF attachment protein 2	protein.targeting.secretory pathway.unspecified	C	3.71436	2.22774
At4g26530	Aldolase superfamily protein;	PS.calvin cyle.aldolase	P	-3.42767	2.04645
At4g38970	fructose-bisphosphate aldolase 2	PS.calvin cyle.aldolase	P	-2.79651	1.63222
At2g01140	Aldolase superfamily protein	PS.calvin cyle.aldolase	P	3.9365	2.36481
At3g54050	high cyclic electron flow 1	PS.calvin cyle.FBPase	P	-6.233	3.60157
At1g12900	glyceraldehyde 3-phosphate dehydrogenase A subunit 2	PS.calvin cyle.GAP	P	-3.18871	1.89183
At3g26650	glyceraldehyde 3-phosphate dehydrogenase A subunit	PS.calvin cyle.GAP	P	-2.90717	1.7061
At3g12780	phosphoglycerate kinase 1	PS.calvin cyle.phosphoglycerate kinase	P	-5.38884	3.18397
At1g32060	phosphoribulokinase;	PS.calvin cyle.PRK	P	-4.57019	2.73866
At2g39730	rubisco activase	PS.calvin cyle.rubisco interacting	P	-4.27053	2.56508
AtCg00120	ATP synthase subunit alpha	PS.lightreaction.ATP synthase.alpha subunit	P	-5.5218	3.25244
AtCg00480	ATP synthase subunit beta;chloroplast-encoded gene for beta subunit of ATP synthase	PS.lightreaction.ATP synthase.beta subunit	P	-4.73416	2.83121
At4g04640	ATPase, F1 complex, gamma subunit protein	PS.lightreaction.ATP synthase.gamma chain	P	-5.68158	3.33335
AtCg01110	NAD(P)H dehydrogenase subunit H	PS.lightreaction.cyclic electron flow-chlororespiration	P	-2.8317	1.65576
At5g66190	ferredoxin-NADP(+)-oxidoreductase 1	PS.lightreaction.other electron carrier (ox/red).ferredoxin reductase	P	-4.75184	2.84108
At1g20020	ferredoxin-NADP(+)-oxidoreductase 2	PS.lightreaction.other electron carrier (ox/red).ferredoxin reductase	P	-2.83539	1.65822
AtCg01060	iron-sulfur cluster binding;electron carriers;4 iron, 4 sulfur cluster binding	PS.lightreaction.photosystem I.PSI polypeptide subunits	P	-3.35907	2.00238
AtCg00350	Photosystem I, PsaA/PsaB protein	PS.lightreaction.photosystem I.PSI polypeptide subunits	P	-3.32025	1.97731
AtCg00280	photosystem II reaction center protein C	PS.lightreaction.photosystem II.PSII polypeptide subunits	P	-3.83516	2.30266
AtCg00680	photosystem II reaction center protein B	PS.lightreaction.photosystem II.PSII polypeptide subunits	P	-3.7593	2.25572
AtCg00020	photosystem II reaction center protein A	PS.lightreaction.photosystem II.PSII polypeptide subunits	P	-3.70459	2.22164
At1g06680	photosystem II subunit P-1	PS.lightreaction.photosystem II.PSII polypeptide subunits	P	-2.8758	1.6852
At2g26080	glycine decarboxylase P-protein 2	PS.photorespiration.glycine cleavage.P subunit	M	-3.11724	1.84502
At1g11860	Glycine cleavage T-protein family	PS.photorespiration.glycine cleavage.T subunit	M	-4.63976	2.77813
At3g14420	Aldolase-type TIM barrel family protein	PS.photorespiration.glycolate oxydase	PX	-3.15318	1.86859
At1g68010	hydroxypyruvate reductase	PS.photorespiration.hydroxypyruvate reductase	PX	-4.79654	2.86597
At4g09010	ascorbate peroxidase 4	redox.ascorbate and glutathione.ascorbate	P	-3.64175	2.18229
At3g24170	glutathione-disulfide reductase	redox.ascorbate and glutathione.glutathione	PX	3.30637	1.96834
At5g27380	glutathione synthetase 2	redox.ascorbate and glutathione.glutathione	P	12.8354	5.89222
At1g20620	catalase 3	redox.dismutases and catalases	PX	4.98206	2.9679
At1g76080	chloroplastic drought-induced stress protein of 32 kD	redox.thioredoxin	P	-6.1845	3.57864
At1g21750	PDI-like 1-1	redox.thioredoxin	ER	3.06208	1.80873
At1g77510	PDI-like 1-2	redox.thioredoxin	ER	3.86347	2.32008
At3g54960	PDI-like 1-3.	redox.thioredoxin	ER	4.74635	2.83802
At5g52470	fibrillarin 1	RNA.processing	N	4.16934	2.50516
At3g61260	Remorin family protein	RNA.regulation of transcription.putative transcription regulator	PM	-3.9173	2.35309
At3g63140	chloroplast stem-loop binding protein of 41 kDa	RNA.regulation of transcription.unclassified	P	-3.39534	2.02571
At1g09750	Eukaryotic aspartyl protease family protein	RNA.regulation of transcription.unclassified	EX	-2.97218	1.74929
At4g24770	31-kDa RNA binding protein	RNA.RNA binding	P	-2.96206	1.74258
AtCg00740	RNA polymerase subunit alpha;RNA polymerase alpha subunit	RNA.transcription	P	3.60716	2.16052
AT4g14210	phytoene desaturase 3	secondary metabolism.isoprenoids.carotenoids.phytoene dehydrogenase	P	-2.93139	1.72222
At1g08550	non-photochemical quenching 1	secondary metabolism.isoprenoids.carotenoids.violaxanthin de-epoxidase	P	-2.78645	1.62548
At4g34350	4-hydroxy-3-methylbut-2-enyl diphosphate reductase	secondary metabolism.isoprenoids.non-mevalonate pathway.HDR	P	-6.79058	3.8565
At5g60600	4-hydroxy-3-methylbut-2-enyl diphosphate synthase	secondary metabolism.isoprenoids.non-mevalonate pathway.HDS	P	-2.84435	1.66421
At1g06570	phytoene desaturation 1	secondary metabolism.isoprenoids.tocopherol biosynthesis.hydroxyphenylpyruvate dioxygenase	M	3.99964	2.40321
At3g63410	S-adenosyl-L-methionine-dependent methyltransferases superfamily proteins.	secondary metabolism.isoprenoids.tocopherol biosynthesis.MPBQ/MSBQ methyltransferase	P	-3.32804	1.98235
At1g74020	strictosidine synthase 2	secondary metabolism.N misc.alkaloid-like	EX	3.94819	2.37194
At3g48170	aldehyde dehydrogenase 10A9	secondary metabolism.N misc.betaine.betaine-aldehyde dehydrogenase	PX	2.85121	1.66879
At3g44310	nitrilase 1	secondary metabolism.sulfur-containing.glucosinolates.degradation.nitrilase	PX	3.25679	1.93619
At3g44300	nitrilase 2	secondary metabolism.sulfur-containing.glucosinolates.degradation.nitrilase	PX	3.25994	1.93824
At5g48180	nitrile specifier protein 5	secondary metabolism.sulfur-containing.glucosinolates.degradation.nitrilespecifier protein	C	7.68596	4.23515
At5g23010	methylthioalkylmalate synthase 1	secondary metabolism.sulfur-containing.glucosinolates.synthesis.aliphatic.methylthioalkylmalate synthase (MAM)	P	3.27074	1.94525
At2g31790	UDP-Glycosyltransferase superfamily protein	secondary metabolism.sulfur-containing.glucosinolates.synthesis.aliphatic.UDP-glycosyltransferase	C	3.99194	2.39854
At1g08450	calreticulin 3	signalling.calcium	ER	3.07692	1.81851
At3g59820	LETM1-like protein	signalling.calcium	M	11.7292	5.59334
At5g20010	RAS-related nuclear protein-1	signalling.G-proteins	C	5.28548	3.13002
At3g45780	phototropin 1;Blue-light photoreceptor	signalling.light	PM	-4.73564	2.83203
At5g16590	Leucine-rich repeat protein kinase family protein	signalling.receptor kinases.leucine rich repeat III	PM	-10.2452	5.14986
At1g62740	stress-inducible protein, putative	stress	N	3.61111	2.16301
At1g16560	Per1-like family protein	stress.abiotic	EX	9.03795	4.74554
AT5G52310	low-temperature-responsive protein 78 (LTI78)	stress.abiotic.cold	N	-3.25324	1.93388
At1g04430	S-adenosyl-L-methionine-dependent methyltransferases superfamily protein	stress.abiotic.drought/salt	ER	-4.1636	2.50174
At1g30360	Early-responsive to dehydration stress protein (ERD4)	stress.abiotic.drought/salt	PM	-3.79058	2.27511
At3g25760	allene oxide cyclase 1	stress.abiotic.drought/salt	P	3.78722	2.27304
At5g52640	heat shock protein 90.1	stress.abiotic.heat	C	3.90455	2.34528
At1g79920	Heat shock protein 70 (Hsp 70) family protein	stress.abiotic.heat	C	4.55506	2.73003
At5g09590	mitochondrial HSO70 2	stress.abiotic.heat	M	4.83938	2.8897
At4g37910	mitochondrial heat shock protein 70-1	stress.abiotic.heat	M	6.04554	3.51225
At1g56410	heat shock protein 70 (Hsp 70) family protein;	stress.abiotic.heat	C	9.4891	4.90176
At5g06320	NDR1/HIN1-like 3	stress.biotic	PM	3.15821	1.87189
At1g75040	pathogenesis-related gene 5	stress.biotic	EX	3.43805	2.0531
At2g43570	chitinase, putative	stress.biotic	EX	3.53318	2.11372
At4g13430	isopropyl malate isomerase large subunit 1	TCA / org. transformation.other organic acid transformaitons.aconitase	P	4.66415	2.7919
At1g04410	Lactate/malate dehydrogenase family protein	TCA / org. transformation.other organic acid transformaitons.cyt MDH	PX	3.15216	1.86793
At5g03290	isocitrate dehydrogenase V	TCA / org. transformation.other organic acid transformaitons.IDH	M	3.07024	1.81411
At4g00570	NAD-dependent malic enzyme 2	TCA / org. transformation.other organic acid transformaitons.malic	M	4.2024	2.52481
At5g11670	NADP-malic enzyme 2	TCA / org. transformation.other organic acid transformaitons.malic	M	6.43399	3.69528
At5g55070	Dihydrolipoamide succinyltransferase;	TCA / org. transformation.TCA.2-oxoglutarate dehydrogenase	M	3.34619	1.99407
At2g05710	aconitase 3	TCA / org. transformation.TCA.aconitase	M	3.37765	2.01433
At2g44350	Citrate synthase family protein	TCA / org. transformation.TCA.CS	M	5.59426	3.28931
At5g14590	Isocitrate/isopropylmalate dehydrogenase family protein	TCA / org. transformation.TCA.IDH	M	3.00892	1.77363
At1g54220	Dihydrolipoamide acetyltransferase, long form protein	TCA / org. transformation.TCA.pyruvate DH.E2	M	3.55923	2.13024
At2g20420	ATP citrate lyase (ACL) family protein	TCA / org. transformation.TCA.succinyl-CoA ligase	M	2.80162	1.63564
At1g08520	ALBINA 1	tetrapyrrole synthesis.magnesium chelatase	P	-3.881	2.33085
At4g25080	magnesium-protoporphyrin IX methyltransferase	tetrapyrrole synthesis.magnesium protoporphyrin IX methyltransferase	P	-3.00172	1.76886
At1g03630	protochlorophyllide oxidoreductase C	tetrapyrrole synthesis.protochlorophyllide reductase	P	-2.8786	1.68707
At4g01690	Flavin containing amine oxidoreductase family	tetrapyrrole synthesis.protoporphyrin IX oxidase	P	-3.15312	1.86855
At2g40490	Uroporphyrinogen decarboxylase	tetrapyrrole synthesis.uroporphyrinogen decarboxylase	P	-7.63228	4.21343
At5g40780	lysine histidine transporter 1	transport.amino acids	PM	3.69456	2.21538
At1g15690	Inorganic H pyrophosphatase family protein	transport.H+ transporting pyrophosphatase	V	-3.12906	1.85278
At4g23400	plasma membrane intrinsic protein 1;5	transport.Major Intrinsic Proteins.PIP	PM	-18.2201	7.07242
At4g00430	plasma membrane intrinsic protein 1;4	transport.Major Intrinsic Proteins.PIP	PM	-4.94916	2.94998
At4g35100	plasma membrane intrinsic protein 3	transport.Major Intrinsic Proteins.PIP	PM	-3.23493	1.92197
AT2G45960	plasma membrane intrinsic protein 1B	transport.Major Intrinsic Proteins.PIP	PM	-3.00547	1.77134
At1g72150	PATELLIN 1	transport.misc	C	-9.49362	4.90329
At1g22530	PATELLIN 2	transport.misc	C	-7.48374	4.15272
At1g30690	Sec14p-like phosphatidylinositol transfer family protein	transport.misc	C	-3.70358	2.22101
At3g21670	Major facilitator superfamily protein	transport.nitrate	V	-4.08938	2.45735
AT5g57350	H(+)-ATPase 3	transport.p- and v-ATPases.H+-exporting ATPase	PM	-4.41544	2.64974
At2g18960	H(+)-ATPase 1	transport.p- and v-ATPases.H+-exporting ATPase	PM	-2.8932	1.6968
At1g20260	ATPase, V1 complex, subunit B protein	transport.p- and v-ATPases.H+-transporting two-sector ATPase.subunit B	C	3.40167	2.02978
At3g01280	voltage dependent anion channel 1	transport.porins	M	3.21066	1.90616
At5g15090	voltage dependent anion channel 3	transport.porins	M	4.46239	2.67687
